# Supplementary material for: Diversity of plant defense elicitor peptides within the Rosaceae
Source: BMC Genet. 2018 Jan 23;19:11. doi: 10.1186/s12863-017-0593-4 (PMC5782389; doi:10.1186/s12863-017-0593-4)
Supplement: Supplementary file 1 — DNA and protein sequences of the identified Amygdaleae Pep and, in many examples, PROPEP sequences. Intron sequences are shown in lower case. In specific cases a given variety contained two sequences: the different nucleotide and amino acid positions are indicated with a bar. (XLSX 45 kb) [file 12863_2017_593_MOESM1_ESM.xlsx]

## Sheet: AMYGDALEAE
Additional file 1. DNA and protein sequences of the identified Amygdaleae Pep and, in many examples, PROPEP sequences. Intron sequences are shown in lower case. In specific cases a given variety contained two sequences: the different nucleotide and amino acid positions are indicated with a bar.
		Pep1												Pep2
Species	Variety/Cultivar	DNA Sequence		Lenght		PROPEP Code	PROPEP sequence		Pep Code	Pep motif		Reference		DNA Sequence		Lenght		PROPEP Code	PROPEP sequence		Pep Code	Pep motif		Reference
EDIBLE
Prunus armeniaca	Bulida	GAAGTTGCTGGAAGCTTAAGGGCTGTTAGACCACCAATAACCACGGGGGGAGGTGGGCAGATCAATTAA	.	69				.	Par1Pep1	E V A G S L R A V R P P I T T G G G G Q I N	.			ATGGAGAAGGCATCATCAGTAAAGGAGGTCATCATCACTACTGAGAAGATGGTTGCTGTTTCTTATGATCGTTACCAATTCCTCGGAGCAGCAGTTAGGGCTCTTTTCAAGTGTTTGGGTGTTGGGGATTCTTCAACTTCAACCACACAACAGGTGCATATAGATTTTTCTGTTGAAGGGACACCAGCCACCTCAGCTACGGCAGCAGAGCAAGTTGTTCCACCGCCAGCGGCAGTAGTAGCCCCGGAAGCTGACCCTGCTGCTGCTTCTAACGCCCCTAAAAGACCGgtgaatataatcccccttcatctctctttctctctctctctctctctctctctctaaactgtatatttgtgttgtTATGTACAGAGAATTACTCTTCGTGCGGCAAGGCCA…	.	435	.	Par1PROPEP2	M E K A S S V K E V I I T T E K M V A V S Y D R Y Q F L G A A V R A L F K C L G V G D S S T S T T Q Q V H I D F S V E G T P A T S A T A A E Q V V P P P A A V V A P E A D P A A A S N A P K R P Y V Q R I T L R A A R P E I S T G S G A Q T N	.	Par1Pep2	Y V Q R I T L R A A R P E I S T G S G A Q T N	.
	Mayero	GAAGTTGCTGGAAGCTTAAGGGCTGTTAGACCACCAATAACCACGGGGGGAGGTGGGCAGATCAATTAA	.	69				.	Par2Pep1	E V A G S L R A V R P P I T T G G G G Q I N	.			ATGTACAGAGAATTACTCTTCGTGCGGCAAGGCCAGAAATAAGCACGGGGAGTGGTGCTCAAACTAATTGA	.	71	.			.	Par2Pep2	Y V Q R I T L R A A R P E I S T G S G A Q T N	.
	Moniqui	GAAGTTGCTGGAAGCTTAAGGGCTGTTAGACCACCAATAACCACGGGGGGAGGTGGGCAGATCAATTAA	.	69				.	Par3Pep1	E V A G S L R A V R P P I T T G G G G Q I N	.			TATGTACAGAGAATTACTCTTCGTGCGGCAAGGCCAGAAATAAGCACAGGGAGTGGTGCTCAAACTAATTGA	.	72	.			.	Par3Pep2	Y V Q R I T L R A A R P E I S T G S G A Q T N	.
Prunus avium	4.7	ATGGAGCACACACAAGTATCAACTGATGATGGGGAGGCGGAGGTGAAAGAGAAGAGAGGTGTTTCCTATAATTTCTACTTACACCCATGCTACTTCCTTGAAGAAGCAGTTAGGGCCTTTTTCAAGTGTTTGGGTATTGAGAATAGAGCACAGGAGGAAAAAGATAATGGGGAAAAAGGCGCTGAAACAAACCCTAATAAAATTGCTCCTTCAACCTCCCAAGTAGAGCTACAAGATGATGCTGCAGATCCATCAGTCACAGCAACAGACACAACAGAAGCTGATCCAGCTCCATCTTCAACTATTACACAAACCTCTgttagtctctctctctctctctctctctcacacacacacacactttgcagacatcaagttctttttattattatttattat…	.	626		Pa1PROPEP1	M E H T Q V S T D D G E A E V K E K R G V S Y N F Y L H P C Y F L E E A V R A F F K C L G I E N R A Q E E K D N G E K G A E T N P N K I A P S T S Q V E L Q D D A A D P S V T A T D T T E A D P A P S S T I T Q T S E V A V S F R V V R P P I T R G G G G Q I N	.	Pa1Pep1	E V A V S F R V V R P P I T R G G G G Q I N	.			ATGGAGAAGGCATCATCAGGAAAGGAGGTCATCATCACTACTGAGAAGATGGTTGCTGTTTCTTATGATCGTTACCAATTCCTTGGAGCAGCTGTTAGGGCTCTTTTCAAGTGTTTGGGTGTTGGGGATTCTTCAACTTCAACCACACAACAAGTGCTTATAGATTTTTCTGTTGAAGCCCCGGAAGTTGTTCCACCGCCAGCGGCAGTAGTAGCCCCGGAAGCTGACCCTGCTGCTGCTTCTAACGCCCCTAAAAGACCGgtgaatataatcccccttcatctctctctctctctctctctctctc/-t/-aaactgtatatttgtgttgtTATGTACAGAGAATTACTCTTCGTGCGGCCAGGCCAGAACTAAGCACAGGGGGTGGTGCTCAGACTA…	.	404	.	Pa1PROPEP2a	M E K A S S G K E V I I T T E K M V A V S Y D R Y Q F L G A A V R A L F K C L G V G D S S T S T T Q Q V L I D F S V E A P E V V P P P A A V V A P E A D P A A A S N A P K R P Y V Q R I T L R A A R P E L S T G G G A Q T N	.	Pa1Pep2a	Y V Q R I T L R A A R P E L S T G G G A Q T N	.
											.			ATGGAGAAGGCATCATCAGGAAAGGAGGTCATCATCACTACTGAGAAGATGGTTGCTGTTTCTTATGATCGTTACCAATTCCTTGGAGCAGCTGTTAGGGCTCTTTTCAAGTGTTTGGGTGTTGGGGATTCTTCAACTTCAACCACACAACAAGTGCTTATAGATTTTTCTGTTGAAGCCCCGGAAGTTGTTCCACCGCCAGCGGCAGTAGTAGCCCCGGAAGCTGACCCTGCTGCTGCTTCTAACGCCCCTAAAAGACCGgtgaatataatcccccttcatctctctctctctctctctctctctctctctctctctctctctctctctaaactgtatatttgtgttgtTATGTACAGAGAATTACTCTTCGTGCGGCCAGGCCAGAACTAAGCACAG…	.	422	.	Pa1PROPEP2b	M E K A S S G K E V I I T T E K M V A V S Y D R Y Q F L G A A V R A L F K C L G V G D S S T S T T Q Q V L I D F S V E A P E V V P P P A A V V A P E A D P A A A S N A P K R P Y V Q R I T L R A A R P E L S T G S G A Q T N	.	Pa1Pep2b	Y V Q R I T L R A A R P E L S T G S G A Q T N	.
	Burlat	ATGGAGTACTCACAAGTATCAACTGATGATGGGGAGGCGGAGGTGAAAGAGAAGAGAGGTGTTTCCTATAATTTCTACTTACACCCATGCTACTTCCTTGAAGAAGCAGTTAGGGCCTTTTTCAAGTGTTTGGGTATTGAGAATAGAGCACAGGAGGAAAAAGATAATGGGGAAAAAGGCGCTGAAACAAACCCTAATAAAATTGCTCCTTCAACCTCCCAAGTAGAGCTACAAGATGATGCTGCAGATCCATCAGTCACAGCAACAGACACAACAGAAGCTGATCCAGCTCCATCTTCAACTATTACACAAACCTCTgttagtctctctctctctctctctctctcacacacacacacactttgcagacatcaagttctttttattattatttattat…	.	626		Pa2PROPEP1	M E Y S Q V S T D D G E A E V K E K R G V S Y N F Y L H P C Y F L E E A V R A F F K C L G I E N R A Q E E K D N G E K G A E T N P N K I A P S T S Q V E L Q D D A A D P S V T A T D T T E A D P A P S S T I T Q T S E V A V S F R V V R P P I T R G G G G Q I N	.	Pa2Pep1	E V A V S F R V V R P P I T R G G G G Q I N	.			TATGTACAGAGAATTACTCTTCGTGCGGCCAGGCCAGAACTAAGCACAGGGGGTGGTGCTCAGACTAATTGA	.	72	.			.	Pa2Pep2	Y V Q R I T L R A A R P E L S T G S G A Q T N	.
	Cor colom	ATGGAGTACTCACAAGTATCAACTGATGATGGGGAGGCGGAGGTGAAAGAGAAGAGAGGTGTTTCCTATAATTTCTACTTACACCCATGCTACTTCCTTGAAGAAGCAGTTAGGGCCTTTTTCAAGTGTTTGGGTATTGAGAATAGAGCACAGGAGGAAAAAGATAATGGGGAAAAAGGCACTGAAGCAAACCCTAATAAAATTTCTCCTTCAACCTCCCAAGTAGAGCTACAAGATGATGCTGCAGATCCATCAGTCACAGCAACAGACACAACAGAAGCTGATCCAGCTCCATCTTCAACTATTACACAAACCTCTgttagtctctctctctctctctctctctctctcacacacacacacacacacacacactttgcagacatcaagttcttttta…	.	640		Pa3PROPEP1a	M E Y S Q V S T D D G E A E V K E K R G V S Y N F Y L H P C Y F L E E A V R A F F K C L G I E N R A Q E E K D N G E K G T E A N P N K I S P S T S Q V E L Q D D A A D P S V T A T D T T E A D P A P S S T I T Q T S E V A V S F R V V R P P I T R G G G G Q I N	.	Pa3Pep1	E V A V S F R V V R P P I T R G G G G Q I N	.			ATGGAGAAGGCATCATCAGGAAAGGAGGTCATCATCACTACTGAGAAGATGGTTGCTGTTTCTTATGATCGTTACCAATTCCTTGGAGCAGCTGTTAGGGCTCTTTTCAAGTGTTTGGGTGTTGGGGATTCTTCAACTTCAACCACACAACAAGTGCTTATAGATTTTTCTGTTGAAGCCCCGGAAGTTGTTCCACCGCCAGCGGCAGTAGTAGCCCCGGAAGCTGACCCTGCTGCTGCTTCTAACGCCCCTAAAAGACCGgtgaatataatcccccttcatctctctctctctctctctctctctctctctctctctctctctctctctaaaatgtatatgtgtgtgtttaTATGTACAGAGAATTACTCTTCGTGCGGCCAGGCCAGAACTAAGCAC…	.	424	.	Pa3PROPEP2	M E K A S S G K E V I I T T E K M V A V S Y D R Y Q F L G A A V R A L F K C L G V G D S S T S T T Q Q V L I D F S V E A P E V V P P P A A V V A P E A D P A A A S N A P K R P Y V Q R I T L R A A R P E L S T G S G A Q T N	.	Pa3Pep2	Y V Q R I T L R A A R P E L S T G S G A Q T N	.
		ATGGAGTACTCACAAGTATCAACTGATGATGGGGAGGCGGAGGTGAAAGAGAAGAGAGGTGTTTCCTATAATTTCTACTTACACCCATGCTACTTCCTTGAAGAAGCAGTTAGGGCCTTTTTCAAGTGTTTGGGTATTGAGAATAGAGCACAGGAGGAAAAAGATAATGGGGAAAAAGGCACTGAAACAAACCCTAATAAAATTTCTCCTTCAACCTCCCAAGTAGAGCTACAAGATGATGCTGCAGATCCATCAGTCACAGCAACAGACACAACAGAAGCTGATCCAGCTCCATCTTCAACTATTGCACAAACCTCTgttagtctctctctctctctctctctctctctcacacacacacacacacacacactttgcagacatcaagttctttttatt…	.	638		Pa3PROPEP1b	M E Y S Q V S T D D G E A E V K E K R G V S Y N F Y L H P C Y F L E E A V R A F F K C L G I E N R A Q E E K D N G E K G T E T N P N K I S P S T S Q V E L Q D D A A D P S V T A T D T T E A D P A P S S T I A Q T S E V A V S F R V V R P P I T R G G G G Q I N	.
		ATGGAGTACTCACAAGTATCAACTGATGATGGGGAGGCGGAGGTGAAAGAGAAGAGAGGTGTTTCCTATAATTTCTACTTACACCCATGCTACTTCCTTGAAGAAGCAGTTAGGGCCTTTTTCAAGTGTTTGGGTATTGAGAATAGAGCACAGGAGGAAAAAGATAATGGGGAAAAAGGCACTGAAACAAACCCTAATAAAATTTCTCCTTCAACCTCCCAAGTAGAGCTACAAGATGATGCTGCAGATCCATCAGTCACAGCAACAGACACAACAGAAGCTGATCCAGCTCCATCTTCAACTATTACACAAACCTCTgttagtctctctctctctctctctctctctctcacacacacacacacacacacactttgcaggcatcaagttctttttatt…	.	638		Pa3PROPEP1c	M E Y S Q V S T D D G E A E V K E K R G V S Y N F Y L H P C Y F L E E A V R A F F K C L G I E N R A Q E E K D N G E K G T E T N P N K I S P S T S Q V E L Q D D A A D P S V T A T D T T E A D P A P S S T I T Q T S E V A V S F R V V R P P I T R G G G G Q I N	.
		ATGGAGTACTCACAAGTATCAACTGATGATGGGGAGGCGGAGGCGAAAGAGAAGAGAGGTGTTTCCTATAATTTCTACTTACACCCATGCTACTTCCTTGAAGAAGCAGTTAGGGCCTTTTTCAAGTGTTTGGGTATTGAGAATAGAGCACAGGAGGAAAAAGATAATGGGGAAAAAGGCACTGAAACAAACCCTAATAAAATTTCTCCTTCAACCTCCCAAGTAGAGCTACAAGATGATGCTGCAGATCCATCAGTCACAGCAACAGACACAACAGAAGCTGATCCAGCTCCATCTTCAACTATTACACAAACCTCTgttagtctctctctctctctctctctctctctctctctctcacacacacacacacactttgcagacatcaagttcttttta…	.	640		Pa3PROPEP1d	M E Y S Q V S T D D G E A E A K E K R G V S Y N F Y L H P C Y F L E E A V R A F F K C L G I E N R A Q E E K D N G E K G T E T N P N K I S P S T S Q V E L Q D D A A D P S V T A T D T T E A D P A P S S T I T Q T S E V A V S F R V V R P P I T R G G G G Q I N	.
	Guindo	GAAGTTGCTGCAAGCTCAAGGGTTGTTAGACAACCAATAACCACGGGGGGAGGTGGGCAGATCAATTAA	.	69				.	Pa4Pep1	E V A A S S R V V R Q P I T T G G G G Q I N	.			TATGTACAGAGAATTACTCTTCGTGCGGCCAGGCCAGAACTAAGCACAGGGAGTGGTGCTCAGACTAATTGA	.	72	.			.	Pa4Pep2	Y V Q R I T L R A A R P E L S T G S G A Q T N	.
	Napoleó	ATGGAGTACTCACAAGTATCAACTGATGATGGGGAGGCGGAGGTGAAAGAGAAGAGAGGTGTTTCCTATAATTTCTACTTACACCCATGCTACTTCCTTGAAGAAGCAGTTAGGGCCTTTTTCAAGTGTTTGGGTATTGAGAATAGAGCACAGGAGGAAAAAGATAATGGGGAAAAAGGCACTGAAACAAACCCTAATAAAATTTCTCCTTCAACCTCCCAAGTAGAGCTACAAGATGATGCTGCAGATCCATCAGTCACAGCAACAGACACAACAGAAGCTGATCCAGCTCCATCTTCAACTATTACACAAACCTCTgttagtctctctctctcctctctctctctctctctcacacacacacacacacacacactttgcagacatcaagttcttttt…	.	641		Pa5PROPEP1a	M E Y S Q V S T D D G E A E V K E K R G V S Y N F Y L H P C Y F L E E A V R A F F K C L G I E N R A Q E E K D N G E K G T E T N P N K I S P S T S Q V E L Q D D A A D P S V T A T D T T E A D P A P S S T I T Q T S E V A V S F R V V R P P I T R G G G G Q I N	.	Pa5Pep1	E V A V S F R V V R P P I T R G G G G Q I N	.			ATGGAGAAGGCATCATCAGGAAAGGAGGTCATCATCACTACTGAGAAGATGGTTGCTGTTTCTTATGATCGTTACCAATTCCTTGGAGCAGCTGTTAGGGCTCTTTTCAAGTGTTTGGGTGTTGGGGATTCTTCAACTTCAACCACACAACAAGTGCTTATAGATTTTTCTGTTGAAGCCCCGGAAGTTGTTCCACCGCCAGCGGCAGTAGTAGCCCCGGAAGCTGACCCTGCTGCTGCTTCTAACGCCCCTAAAAGACCGgtgaatataatcccccttcatctctctctctctctctctctctctctctctctctctctctctctctctcactctctctctctctctctctctctctctctctctctctctctctctctctaaactgtatatttgtgt…	.	504	.	Pa5PROPEP2	M E K A S S G K E V I I T T E K M V A V S Y D R Y Q F L G A A V R A L F K C L G V G D S S T S T T Q Q V L I D F S V E A P E V V P P P A A V V A P E A D P A A A S N A P K R P Y V Q R I T L R A A R P E L S T G S G A Q T N	.	Pa5Pep2	Y V Q R I T L R A A R P E L S T G S G A Q T N	.
		ATGGAGTACTCACAAGTATCAACTGATGATGGGGAGGCGGAGGTGAAAGAGAAGAGAGGTGTTTCCTATAATTTCTACTTACACCCATGCTACTTCCTTGAAGAAGCAGTTAGGGCCTTTTTCAAGTGTTTGGGTATTGAGAATAGAGCACAGGAGGAAAAAGATAATGGGGAAAAAGGCACTGAAACAAGCCCTAATAAAATTTCTCCTTCAACCTCCCAAGTAGAGCTACAAGATGATGCTGCAGATCCATCAGTCACAGCAACAGACACAACAGAAGCTGATCCAGCTCCATCTTCAACTATTACACAAACCTCTgttagtctctctctctctctctctctcacacacacacacacacacacactttgcagacatcaagttctttttattattatt…	.	632		Pa5PROPEP1b	M E Y S Q V S T D D G E A E V K E K R G V S Y N F Y L H P C Y F L E E A V R A F F K C L G I E N R A Q E E K D N G E K G T E T S P N K I S P S T S Q V E L Q D D A A D P S V T A T D T T E A D P A P S S T I T Q T S E V A V S F R V V R P P I T R G G G G Q I N N	.
	Picota	ATGGAGTACTCACAAGTATCAACTGATGATGGGGAGGCGGAGGTGAAAGAGAAGAGAGGTGTTTCCTATAATTTCTACTTACACCCATGCTACTTCCTTGAAGAAGCAGTTAGGGCCTTTTTCAAGTGTTTGGGTATTGAGAATAGAGCACAGGAGGAAAAAGATAATGGGGAAAAAGGCGCTGAAACAAACCCTAATAAAATTGCTCCTTCAACCTCCCAAGTAGAGCTACAAGATGATGCTGCAGATCCATCAGTCACAGCAACAGACACAACAGAAGCTGATCCAGCTCCATCTTCAACTATTACACAAACCTCTgttagtctctctctctctctctctctctcacacacacacacactttgcagacatcaagttctttttattattatttattat…	.	626		Pa6PROPEP1	M E Y S Q V S T D D G E A E V K E K R G V S Y N F Y L H P C Y F L E E A V R A F F K C L G I E N R A Q E E K D N G E K G A E T N P N K I A P S T S Q V E L Q D D A A D P S V T A T D T T E A D P A P S S T I T Q T SE V A V S F R V V R P P I T R G G G G Q I N	.	Pa6Pep1	E V A V S F R V V R P P I T R G G G G Q I N	.	[26]	.	ATGGAGAAGGCATCATCAGGAAAGGAGGTCATCATCACTACTGAGAAGATGGTTGCTGTTTCTTATGATCGTTACCAATTCCTTGGAGCAGCTGTTAGGGCTCTTTTCAAGTGTTTGGGTGTTGGGGATTCTTCAACTTCAACCACACAACAAGTGCTTATAGATTTTTCTGTTGAAGCCCCGGAAGTTGTTCCACCGCCAGCGGCAGTAGTAGCCCCGGAAGCTGACCCTGCTGCTGCTTCTAACGCCCCTAAAAGACCGgtgaatataatcccccttcatctctctctctctctctctctctctctaaactgtatatttgtgttgtTATGTACAGAGAATTACTCTTCGTGCGGCCAGGCCAGAACTAAGCACAGGGGGTGGTGCTCAGACTAATTGA	.	400	.	Pa6PROPEP2	M E K A S S G K E V I I T T E K M V A V S Y D R Y Q F L G A A V R A L F K C L G V G D S S T S T T Q Q V L I D F S V E A P E V V P P P A A V V A P E A D P A A A S N A P K R P Y V Q R I T L R A A R P E L S T G G G A Q T N	.	Pa6Pep2	Y V Q R I T L R A A R P E L S T G G G A Q T N	.	[26]
	Starking	ATGGAGTACTCACAAGTATCAACTGATGATGGGGAGGCGGAGGTGAAAGAGAAGAGAGGTGTTTCCTATAATTTCTACTTACACCCATGCTACTTCCTTGAAGAAGCAGTTAGGGCCTTTTTCAAGTGTTTGGGTATTGAGAATAGAGCACAGGAGGAAAAAGATAATGGGGAAAAAGGCGCTGAAACAAACCCTAATAAAATTGCTCCTTCAACCTCCCAAGTAGAGCTACAAGATGATGCTGCAGATCCATCAGTCACAGCAACAGACACAACAGAAGCTGATCCAGCTCCATCTTCAACTATTACACAAACCTCTgttagtctctctctctctctctctctctcacacacacacacactttgcagacatcaagttctttttattattatttattat…	.	626		Pa7PROPEP1	M E Y S Q V S T D D G E A E V K E K R G V S Y N F Y L H P C Y F L E E A V R A F F K C L G I E N R A Q E E K D N G E K G A E T N P N K I A P S T S Q V E L Q D D A A D P S V T A T D T T E A D P A P S S T I T Q T S E V A V S F R V V R P P I T R G G G G Q I N	.	Pa7Pep1	E V A V S F R V V R P P I T R G G G G Q I N	.			ATGGAGAAGGCATCATCAGGAAAGGAGGTCATCATCACTACTGAGAAGATGGTTGCTGTTTCTTATGATCGTTACCAATTCCTTGGAGCAGCTGTTAGGGCTCTTTTCAAGTGTTTGGGTGTTGGGGATTCTTCAACTTCAACCACACAACAAGTGCTTATAGATTTTTCTGTTGAAGCCCCGGAAGTTGTTCCACCGCCAGCGGCAGTAGTAGCCCCGGAAGCTGACCCTGCTGCTGCTTCTAACGCCCCTAAAAGACCGgtgaatataatcccccttcatctctctctctctctctctctctctctaaactgtatatttgtgttgtTATGTACAGAGAATTACTCTTCGTGCGGCCAGGCCAGAACTAAGCACAGGGGGTGGTGCTCAGACTAATTGA	.	400	.	Pa7PROPEP2	M E K A S S G K E V I I T T E K M V A V S Y D R Y Q F L G A A V R A L F K C L G V G D S S T S T T Q Q V L I D F S V E A P E V V P P P A A V V A P E A D P A A A S N A P K R P Y V Q R I T L R A A R P E L S T G G G A Q T N	.	Pa7Pep2	Y V Q R I T L R A A R P E L S T G G G A Q T N	.
	Sumburts	ATGGAGTACTCACAAGTATCAACTGATGATGGGGAGGCGGAGGTGAAAGAGATGAGAGGTGTTTCCTATAATTTCTACTTACACCCATGCCACTTCCTTGAAGAAGCAGTTAGGGCCTTTTTCAAGTGTTTGGGTATTGAGAATAGAGCACAGGAGGAAAAAGATGATGGGCAAAAAGACACTGAAACAAACCCTAATAAAATTGCTCCTTCAACCTCCCAAGCAGAGCTACAAGATGATGCTGCAGATCCATCAGTCACAGCAACAGACACAACAGAAGCTGATCCAGCTCCATCTTCAACTACTAAACAAACCTCTgttagtctctctctctctctctctctctctctctctctctcactttgcagacatcaagttctttttattattatttattat…	.	620		Pa8PROPEP1a	M E Y S Q V S T D D G E A E V K E M R G V S Y N F Y L H P C H F L E E A V R A F F K C L G I E N R A Q E E K D D G Q K D T E T N P N K I A P S T S Q A E L Q D D A A D P S V T A T D T T E A D P A P S S T T K Q T S E V A A S S R V V R Q P I T T G G G G Q I N	.	Pa8Pep1a	E V A A S S R V V R Q P I T T G G G G Q I N	.			ATGGAGAAGGCATCATCAGGAAAGGAGGTCATCATCACTACTGAGAAGATGGTTGCTGTTTCTTATGATCGTTACCAATTCCTTGGAGCAGCTGTTAGGGCTCTTTTCAAGTGTTTGGGTGTTGGGGATTCTTCAACTTCAACCACACAACAAGTGCTCATAGATTTTTCTGTTGAAGCCCCGGAAGTTGTTCCACCGCCAGCGGCAGTAGTAGCCCCGGAAGCTCACCCAGCTGCTGCTTCTAAAGCCCCCCAAAGACTCtctatctttatctccctctatctctctctctctctctctctctctctaaactgtatatttgtgttgtTATGTACAGAGAATTACTCTTCGTGCGGCCAGGCCAGAACTAAGCACAGGGGGTGGTGCTCAGACTAATTGA	.	400	.	Pa8PROPEP2	M E K A S S G K E V I I T T E K M V A V S Y D R Y Q F L G A A V R A L F K C L G V G D S S T S T T Q Q V L I D F S V E A P E V V P P P A A V V A P E A H P A A A S K A P Q R L Y V Q R I T L R A A R P E L S T G G G A Q T N	.	Pa8Pep2	Y V Q R I T L R A A R P E L S T G G G A Q T N	.
		ATGGAGTACTCACAAGTATCAACTGATGATGGGGAGGCGGAGGTGAAAGAGAAGAGAGGTGTTTCCTATAATTTCTACTTACACCCATGCTACTTCCTTGAAGAAGCAGTTAGGGCCTTTTTCAAGTGTTTGGGTATTGAGAATAGAGCACAGGAGGAAAAAGATAATGGGGAAAAAGGCGCTGAAACAAACCCTAATAAAATTGCTCCTTCAACCTCCCAAGTAGAGCTACAAGATGATGCTGCAGATCCATCAGTCACAGCAACAGACACAACAGAAGCTGATCCAGCTCCATCTTCAACTATTACACAAACCTCTgttagtctctctctctctctctctcacacacacacacactttgcagacatcaagttctttttattattatttattattgag…	.	622		Pa8PROPEP1b	M E Y S Q V S T D D G E A E V K E K R G V S Y N F Y L H P C Y F L E E A V R A F F K C L G I E N R A Q E E K D N G E K G A E T N P N K I A P S T S Q V E L Q D D A A D P S V T A T D T T E A D P A P S S T I T Q T S E V A V S F R V V R P P I T R G G G G Q I N	.	Pa8Pep1b	E V A V S F R V V R P P I T R G G G G Q I N
	Summit	ATGGAGTACTCACAAGTATCAACTGATGATGGGGAGGCGGAGGTGAAAGAGAAGAGAGGTGTTTCCTATAATTTCTACTTACACCCATGCTACTTCCTTGAAGAAGCAGTTAGGGCCTTTTTCAAGTGTTTGGGTATTGAGAATAGAGCACAGGAGGAAAAAGATAATGGGGAAAAAGGCGCTGAAACAAACCCTAATAAAATTGCTCCTTCAACCTCCCAAGTAGAGCTACAAGATGATGCTGCAGATCCATCAGTCACAGCAACAGACACAACAGAAGCTGATCCAGCTCCATCTTCAACTATTACACAAACCTCTgttagtctctctctctctctctctctctcacacacacacacactttgcagacatcaagttctttttattattatttattat…	.	626		Pa9PROPEP1	M E Y S Q V S T D D G E A E V K E K R G V S Y N F Y L H P C Y F L E E A V R A F F K C L G I E N R A Q E E K D N G E K G A E T N P N K I A P S T S Q V E L Q D D A A D P S V T A T D T T E A D P A P S S T I T Q T S E V A V S F R V V R P P I T R G G G G Q I N	.	Pa9Pep1	E V A V S F R V V R P P I T R G G G G Q I N	.			ATGGAGAAGGCATCATCAGGAAAGGAGGTCATCATCACTACTGAGAAGATGGTTGCTGTTTCTTATGATCGTTACCAATTCCTTGGAGCAGCTGTTAGGGCTCTTTTCAAGTGTTTGGGTGTTGGGGATTCTTCAACTTCAACCACACAACAAGTGCTTATAGATTTTTCTGTTGAAGCCCCGGAAGTTGTTCCACCGCCAGCGGCAGTAGTAGCCCCGGAAGCTCACCCTGCAGCTGCTTCTAAAGCCCCCAAAAGACTGtctatttttatctccctttatctctctctctctctctctctctctctaaactgtatatttgtgttgtTATGTACAGAGAATTACTCTTCGTGCGGCCAGGCCAGAACTAAGCACAGGGGGTGGTGCTCAGACTAATTGA	.	400	.	Pa9PROPEP2	M E K A S S G K E V I I T T E K M V A V S Y D R Y Q F L G A A V R A L F K C L G V G D S S T S T T Q Q V L I D F S V E A P E V V P P P A A V V A P E A H P A A A S K A P K R L Y V Q R I T L R A A R P E L S T G G G A Q T N	.	Pa9Pep2	Y V Q R I T L R A A R P E L S T G G G A Q T N	.
	Sweet heart	GAAGTTGCTGCAAGCTCAAGGGTTGTTAGACAACCAATAACCACGGGGGGAGGTGGGCAGATCAATTAA	.	69				.	Pa10Pep1	E V A A S S R V V R Q P I T T G G G G Q I N	.			TATGTACAGAGAATTACTCTTCGTGCGGCCAGGCCAGAACTAAGCACAGGGAGTGGTGCTCAGACTAATTGA	.	72	.			.	Pa10Pep2	Y V Q R I T L R A A R P E L S T G S G A Q T N	.
	Van	ATGGAGTACTCACAAGTATCAACTGATGATGGGGAGGCGGAGGTGAAAGAGATGAGAGGTGTTTCCTATAATTTCTACTTACACCCATGCCACTTCCTTGAAGAAGCAGTTAGGGCCTTTTTCAAGTGTTTGGGTATAGAGAATAGAGCACAGGAGGAAAAAGATGATGGGCAAAAAGACACTGAAACAAACCCTAATAAAATTGCTCCTTCAACCTCCCAAGCAGAGCTACAAGATGCTGCTGCAGATCCATCTGTCACAGCAACAGACACAACAGAAGCTGATCCAGCTCCATCTTCAACTACTACACAAACCTCTgttagtctctctctctctctctctccctctctctctctctctctctctctcactttgcagacatcaagttctttttattat…	.	630		Pa11PROPEP1a	M E Y S Q V S T D D G E A E V K E M R G V S Y N F Y L H P C H F L E E A V R A F F K C L G I E N R A Q E E K D D G Q K D T E T N P N K I A P S T S Q A E L Q D A A A D P S V T A T D T T E A D P A P S S T T T Q T S E V A A S S R V V R Q P I T T G G G G Q I N	.	Pa11Pep1a	E V A A S S R V V R Q P I T T G G G G Q I N	.			ATGGAGAAGGCATCATCAGGAAAGGAGGTCATCATCACTACTGAGAAGATGGTTGCTGTTTCTTATGATCGTTACCAATTCCTTGGAGCAGCTGTTAGGGCTCTTTTCAAGTGTTTGGGTGTTGGGGATTCTTCAACTTCAACCACACAACAAGTGCTTATAGATTTTTCTGTTGAAGCCCCGGAAGTTGTTCCACCGCCAGCGGCAGTAGTAGCCCCGGAAGCTGACCCTGCTGCTGCTTCTAAAGCCCCTAAAAGACCCggaatattatctccctttatctctctctctctctctctctctctctaaactgtatatttgtgttgtTATGTACAGAGAATTACTCTTCGTGCGGCCAGGCCAGAACTAAGCACAGGGGGTGGTGCTCAGACTAATTGA	.	399	.	Pa11PROPEP2	M E K A S S G K E V I I T T E K M V A V S Y D R Y Q F L G A A V R A L F K C L G V G D S S T S T T Q Q V L I D F S V E A P E V V P P P A A V V A P E A D P A A A S K A P K R P Y V Q R I T L R A A R P E L S T G G G A Q T N	.		Y V Q R I T L R A A R P E L S T G G G A Q T N	.
		ATGGAGTACTCACAAGTATCAACTGATGATGGGGAGGCGGAGGTGAAAGAGATGAGAGGTGTTTCCTATAATTTCTACTTACACCCATGCCACTTCCTTGAAGAAGCAGTTAGGGCCTTTTTCAAGTGTTTGGGTATTGAGAATAGAGCACAGGAGGAAAAAGATGATGGGCAAAAAGACACTGAAACAAACCCTAATAAAATTGCTCCTTCAACCTCCCAAGCAGAGCTACAAGATGATGCTGCAGATCCATCAGTCACAGCAACAGACACAACAGAAGCTGATCCAGCTCCATCTTCAACTACTAAACAAACCTCTgttagtctctctctctctctctctctctctctctctctctctctctctctcactttgcagacatcaagttctttttattat…	.	630		Pa11PROPEP1b	M E Y S Q V S T D D G E A E V K E M R G V S Y N F Y L H P C H F L E E A V R A F F K C L G I E N R A Q E E K D D G Q K D T E T N P N K I A P S T S Q A E L Q D D A A D P S V T A T D T T E A D P A P S S T T K Q T S E V A A S S R V V R Q P I T T G G G G Q I N	.													Pa11Pep2
		ATGGAGTACTCACAAGTATCAACTGATGATGGGGAGGCGGAGGTGAAAGAGAAGAGAGGTGTTTCCTATAATTTCTACTTACACCCATGCTACTTCCTTGAAGAAGCAGTTAGGGCCTTTTTCAAGTGTTTGGGTATTGAGAATAGAGCACAGGAGGAAAAAGATAATGGGGAAAAAGGCGCTGAAACAAACCCTAATAAAATTGCTCCTTCAACCTCCCAAGTAGAGCTACAAGATGATGCTGCAGATCCATCAGTCACAGCAACAGACACAACAGAAGCTGATCCAGCTCCATCTTCAACTATTACACAAACCTCTgttagtctctctctctctctctctctctcacacacacacacactttgcagacatcaagttctttttattattatttattat…	.	626		Pa11PROPEP1c	M E Y S Q V S T D D G E A E V K E K R G V S Y N F Y L H P C Y F L E E A V R A F F K C L G I E N R A Q E E K D N G E K G A E T N P N K I A P S T S Q V E L Q D D A A D P S V T A T D T T E A D P A P S S T I T Q T S E V A V S F R V V R P P I T R G G G G Q I N	.	Pa11Pep1b	E V A V S F R V V R P P I T R G G G G Q I N
Prunus domestica	Angeleno	ATGGAGTACTCACAAGTATCAACTGATGATGGGGAGGTGGAGGTGAAAGAGAAGAGAGGTGTTTCGTATAATTTCTACTTACACCCATGCCACTTCCTTGAAGAAGCAGTTAGGGCCTTTTTCAAGTGTTTGGGTATTGAGAATAGAGCACAGGAGGAAAAAGATGATGGGCAAAAAGACACTGAAACACACCCTAATAAAATTGCTCCTTCAACCTCCCACGTAGAGCTACAAGATGATGCTGCAGATCCATCAGTCACAGCAACAGACACAACAGAAGCCGATCCAGCTCCATCTTCAACTATTACACAAACCTCTgttagtctctctctctctctctctctctctttgcagacatcaatttctttttattattatttattattgagcaccgaaagg…	.	614		Pdo1PROPEP1	M E Y S Q V S T D D G E V E V K E K R G V S Y N F Y L H P C H F L E E A V R A F F K C L G I E N R A Q E E K D D G Q K D T E T H P N K I A P S T S H V E L Q D D A A D P S V T A T D T T E A D P A P S S T I T Q T S E V A G S L R A V R P P I T R G G G G Q I N	.	Pdo1Pep1	E V A G S L R A V R P P I T R G G G G Q I N	.			ATGGAGAAGGCATCATCAGGAAAGGAGGTCATCATCACTACTGAGAAGATGGTTGCTGTTTCTTATGATCGTTACCAATTCCTTGGAGCAGCAGTTAGGGCTCTTTTCAAGTGTTTGGGTGTTGAGGATTCTTCAACTTCAACCACACAACAAGTGCTTATAGATTTTTCTGTTGAAGGGACACCAGCCACGTCAGCTACGGCAGCAGAGCAAGCTGTTCCACCGCCAGCGGCAGTAGTAGCCCCGGAAGCTGACCCTGCTGCTGCTTCTAACGCCCCTAAAAGACCGgtgaatatatcccccttctttctctctctctctctctctctctctctctctctctctctctctctctctctaaactgtatatttgtgttgtTATGTACAGAGAATTACTCT…	.	451	.	Pdo1PROPEP2a	M E K A S S G K E V I I T T E K M V A V S Y D R Y Q F L G A A V R A L F K C L G V E D S S T S T T Q Q V L I D F S V E G T P A T S A T A A E Q A V P P P A A V V A P E A D P A A A S N A P K R P Y V Q R I T L R A A R P E I S T G S G A Q T N	.	Pdo1Pep2	Y V Q R I T L R A A R P E I S T G S G A Q T N	.
											.			ATGGAGAAGGCATCATCAGGAAAGGAGGTCATCATCACTACTGAGAAGATGGTTGCTGTTTCTTATGATCGTTACCAATTCCTTGGAGCAGCAGTTAGGGCTCTTTTCAAGTGTTTGGGTGTTGAGGATTCTTCAACTTCAACCACACAACAAGTGCTTATAGATTTTTCTGTTGAAGGGACACCAGCCACGTCAGCTACGGCAGCAGAGCAAGCTGTTCCACCACCAGCGGCAGTAGTAGCCCCGGAAGCTGACCCTGCTGCTGCTTCTAACGCCCCTAAAAGACCGgtgaatatagcccccttctttctttctctctctctctctctctctctctctctctctctctctctaaactgtatatttgtgttgtTATGTACAGAGAATTACTCTTCGTGC…	.	435	.	Pdo1PROPEP2b	M E K A S S G K E V I I T T E K M V A V S Y D R Y Q F L G A A V R A L F K C L G V E D S S T S T T Q Q V L I D F S V E G T P A T S A T A A E Q A V P P P A A V V A P E A D P A A A S N A P K R P Y V Q R I T L R A A R P E I S T G S G A Q T N	.			.
	Golden japan	ATGGAGTACTCACAAGTATCAACTGATGATGGGGAGGTGGAGGTGAAAGAGAAAAGAGGTGTTTCCTATAATTTCTACTTACACCCATGCCACTTCCTTGAAGAAGCAGTTAGGGCCTTTTTCAAGTGTTTGGGTATTGAGAATAGAGCACAGGAGGAAAAAGATGATGGGCAAAAAGACACTGAAACAAACCCTAATAAAATTGCTCCTTCAACCTCCCAAGTAGAGCTACAAGATGATGCTGCAGATCCATCAGTCACAGCAACAGACACAACAGAAGCCGATCCAGCTCCATCTTCAACTATTACACAAACCTCTgttagtctctctctctctctctctctctctttgcagacatcaatttctttttattattatttattattgagcaccgaaagg…	.	638		Pdo2PROPEP1	M E Y S Q V S T D D G E V E V K E K R G V S Y N F Y L H P C H F L E E A V R A F F K C L G I E N R A Q E E K D D G Q K D T E T N P N K I A P S T S Q V E L Q D D A A D P S V T A T D T T E A D P A P S S T I T Q T S E V A G S L R A V R P P I T R G G G G Q I N	.	Pdo2Pep1	E V A G S L R A V R P P I T R G G G G Q I N	.			ATGGAGAAGGCATCATCAGA/GAAAGGAGGTCATCATCACTACTGAGAAGATGGTTGCTGTTTCTTATGATCGTTACCAATTCCTTGGAGCAGCAGTTAGGGCTCTTTTCAAGTGTTTGGGTGTTGAGGATTCTTCAACTTCAACCACACAACAAGTGCTTATAGATTTTTCTGTTGAAGGGACACCAGCCACGTCAGCTACGGCAGCAGAGCAAGCTGTTCCACCGCCAGCGGCAGTAGTAGCCCCGGAAGCTGACCCTGCTGCTGCTTCTAACGCCCCTAAAAGACCGgtgaatatagcccccttctttctttctctctctctctctctctctctctctctctctctctctctctaaactgtatatttgtgt/ctgtTATGTACAGAGAATTACTCT…	.	429	.	Pdo2PROPEP2a	M E K A S S E/G K E V I I T T E K M V A V S Y D R Y Q F L G A A V R A L F K C L G V E D S S T S T T Q Q V L I D F S V E G T P A T S A T A A E Q A V P P P A A V V A P E A D P A A A S N A P K R P Y V Q R I T L R A A R P E I S T G S G A Q T N	.	Pdo2Pep2	Y V Q R I T L R A A R P E I S T G S G A Q T N	.
											.			ATGGAGAAGGCATCATCAGGAAAGGAGGTCATCATCACTACTGAGAAGATGGTTGCTGTTTCTTATGATCGTTACCAATTCCTTGGAGCAGCAGTTAGGGCTCTTTTCAAGTGTTTGGGTGTTGAGGATTCTTCAACTTCAACCACACAACAAGTGCTTATAGATTTTTCTGTTGAAGGGACACCAGCCACGTCAGCTACGGCAGCAGAGCAAGCTGTTCCACCACCAGCGGCAGTAGTAGCCCCGGAAGCTGACCCTGCTGCTGCTTCTAACGCCCCTAAAAGACCGgtgaatatatcccccttctttctctctctctctctctctctctctctctctctctaaactgtatatttgtgttgtTATGTACAGAGAATTACTCTTCGTGCGGCAAGGCCA…	.	429	.	Pdo2PROPEP2b	M E K A S S G K E V I I T T E K M V A V S Y D R Y Q F L G A A V R A L F K C L G V E D S S T S T T Q Q V L I D F S V E G T P A T S A T A A E Q A V P P P A A V V A P E A D P A A A S N A P K R P Y V Q R I T L R A A R P E I S T G S G A Q T N	.			.
	Reina claudia dorada	ATGGAGTACTCACAAGTATCAACTGATGATGGGGAGGCGGAGGTGAAAGAGATGAGAGGTGTTTCCTATAATTTCTACTTACACCCATGCCACTTCCTTGAAGAAGCAGTTAGGGCCTTTTTCAAGTGTTTGGGTATTGAGAATAGAGCACAGGAGGAAAAAGATGATGGGCAAAAAGACACTGAAACAAACCCTAATAAAATTGCTCCTTCAACCTCCCAAGCAGAGCTACAAGATGATGCTGCAGATCCATCAGTCACAGCAACAGACACAACAGAAGCTGATCCAGCTCCATCTTCAACTACTAAACAAACCTCTgttagtctctctctctctctctctctctctctctctctctctctctctctctctctctcactttgcagacatcaagttctt…	.	638		Pdo3PROPEP1a	M E Y S Q V S T D D G E A E V K E M R G V S Y N F Y L H P C H F L E E A V R A F F K C L G I E N R A Q E E K D D G Q K D T E T N P N K I A P S T S Q A E L Q D D A A D P S V T A T D T T E A D P A P S S T T K Q T S E V A A S S R V V R Q P I T T G G G G Q I N	.	Pdo3Pep1a	E V A A S S R V V R Q P I T T G G G G Q I N	.			ATGGAGAAGGCATCATCAGGAAAGGAGGTCATCATCACTACTGAGAAGATGGTTGCTGTTTCTTATGATCGTTACCAATTCCTTGGAGCAGCAGTTAGGGCTCTTTTCAAGTGTTTGGGTGTTGAGGATTCTTCAACTTCAACCACACAACAAGTGCTTATAGATTTTTCTGTTGAAGGGACACCAGCCACGTCAGCTACGGCAGCAGAGCAAGCTGTTCCACCGCCAGCGGCAGTAGTAGCCCCGGAAGCTGACCCTGCTGCTGCTTCTAACGCCCCTAAAAGACCGgtgagtatatcccccttctttctctctctctctctccctctctctctctaaactgtatatttgtgttgtTATGTACAGAGAATTACTCTTCGTGCGGCAAGGCCAGAAATA…	.	429	.	Pdo3PROPEP2a	M E K A S S G K E V I I T T E K M V A V S Y D R Y Q F L G A A V R A L F K C L G V E D S S T S T T Q Q V L I D F S V E G T P A T S A T A A E Q A V P P P A A V V A P E A D P A A A S N A P K R P Y V Q R I T L R A A R P E I C T G S G A Q T N	.	Pdo3Pep2a	Y V Q R I T L R A A R P E I C T G S G A Q T N	.
		ATGGAGTACTCACAAGTATCAACTGATGATGGGGAGGTGGAGGTGAAAGAGAAGAGAGGTGTTTCCTATAATTTCTACTTACACCCATGCCACTTCCTTGAAGAAGCAGTTAGGGCCTTTTTCAAGTGTTTGGGTATTGAGAATAGAGCACAGGAGGAAAAAGATGATGGGCAAAAAGACACTGAAACAAACCCTAATAAAATTGCTCCTTCAACCTCCCAAGTAGAGCTACAAGATGATGCTGCAGATCCATCAGTCACAGCAACAGACACAACAGAAGCCGATCCAGCTCCATCTTCAACCACTACACAAACCTCTgttagtctctctctctctctctctctctctttgcagacatcaatttctttttattattatttattattgagcaccgaaagg…	.	614		Pdo3PROPEP1b	M E Y S Q V S T D D G E V E V K E K R G V S Y N F Y L H P C H F L E E A V R A F F K C L G I E N R A Q E E K D D G Q K D T E T N P N K I A P S T S Q V E L Q D D A A D P S V T A T D T T E A D P A P S S T T T Q T S E V A G S L R A V R P P I T R G G G G Q I N	.	Pdo3Pep1b	E V A G S L R A V R P P I T R G G G G Q I N	.			ATGGAGAAGGCATCATCAGGAAAGGAGGTCATCATCACTACTGAGAAGATGGTTGCTGTTTCTTATGATCGTTACCAATTCCTTGGAGCAGCAGTTAGGGCTCTTTTCAAGTGTTTGGGTGTTGAGGATTCTTCAACTTCAACCACACAACAAGTGCTTATAGATTTTTCTGTTGAAGGGACACCAGCCACGTCAGCTACGGCAGCAGAGCAAGCTGTTCCACCGCCAGCGGCAGTAGTAGCCCCGGAAGCTGACCCTGCTGCTGCTTCTAACGCCCCTAAAAGACCGgtgaatatagcccccttctttctctctctctctctctctctccctctctaaactgtatatttgtgttgtTATGTACAGAGAATTACTCTTCGTGCGGCAAGGCCAGAAATA…	.	429	.	Pdo3PROPEP2b	M E K A S S G K E V I I T T E K M V A V S Y D R Y Q F L G A A V R A L F K C L G V E D S S T S T T Q Q V L I D F S V E G T P A T S A T A A E Q A V P P P A A V V A P E A D P A A A S N A P K R P Y V Q R I T L R A A R P E I S T G S G A Q T N	.	Pdo3Pep2b	Y V Q R I T L R A A R P E I S T G S G A Q T N	.
		ATGGAGTACTCACAAGTATCAACTGATGATGGGGAGGCGGAGGTGAAAGAGAAGAGAGGTGTTTCCTATAATTTCTACTTACACCCATGCCACTTCCTTGAAGAAGCAGTTAGGGCCTTTTTTAAGTGTTTGGGTATTGAGAATAGAGCACAGGAGGAAAAAGATGATAGGCAAAAAGACACTGAAACAAACCCTAATAAAATTGCTCCTTCAACCTCCCAAGTAGAGCTACAAGATGATGCTGCAGATGCATCAGTCACAGCAACAGACACAACAGAAGCTGATCCAGCTCCATCTTCAACTACTACACAAACCTCTgttagtctctctctctctctctctttgcagacatcaatttctttttattattatttattattgagcaccgaaaggcgattc…	.	610		Pdo3PROPEP1c	M E Y S Q V S T D D G E A E V K E K R G V S Y N F Y L H P C H F L E E A V R A F F K C L G I E N R A Q E E K D D R Q K D T E T N P N K I A P S T S Q V E L Q D D A A D A S V T A T D T T E A D P A P S S T T T Q T S E V A G S L R A V R P P I T R G G G G Q I N	.
	Reina claudia tolosa	ATGGAGTACTCACAAGTATCAACTGATGATGGGGAGGTGGAGGTGAAAGAGAAGAGAGGTGTTTCCTATAATTTCTACTTACACCCATGCCACTTCCTTGAAGAAGCAGTTAGGGCCTTTTTCAAGTGTTTGGGTATTGAGAATAGAGCACAGGAGGAAAAAGATGATGGGCAAAAAGACACTGAAACAAACCCTAATAAAATTGCTCCTTCAACCTCCCAAGTAGAGCTACAAGATGATGCTGCAGATCCATCAGTCACAGCAACAGACACAACAGAAGCTGATCCAGCTCCATCTTCAACCACTACACAAACCTCTgttagtctctctctctctctctctttgcagacatcaatttctttttattattatttattattgagcaccgaaaggcgattt…	.	608		Pdo4PROPEP1a	M E Y S Q V S T D D G E V E V K E K R G V S Y N F Y L H P C H F L E E A V R A F F K C L G I E N R A Q E E K D D G Q K D T E T N P N K I A P S T S Q V E L Q D D A A D P S V T A T D T T E A D P A P S S T T T Q T S E V A G S L R A V R P P I T T G G G G Q I N	.	Pdo4Pep1	E V A G S L R A V R P P I T T G G G G Q I N	.			ATGGAGAAGGCATCATCAGGAAAGGAGGTCATCATCACTACTGAGAAGATGGTTGCTGTTTCTTATGATCGTTACCAATTCCTTGGAGCAGCAGTTAGGGCTCTTTTCAAGTGTTTGGGTGTTGAGGATTCTTCAACTTCAACCACACAACAAGTGCTTATAGATTTTTCTGTTGAAGGGACACCAGCCACGTCAGCTACGGCAGCAGAGCAAGCTGTTCCACCGCCAGCGGCAGTAGTAGCCCCGGAAGCTGACCCTGCTGCTGCTTCTAACGCCCCTAAAAGACCGgtgaatatatcccccttctttctctctctctctctccctctctctctctctaaactgtacatttgtgttgtTATGTACAGAGAATTACTCTTCGTGCGGCAAGGCCAGAAA…	.	431	.	Pdo4PROPEP2a	M E K A S S G K E V I I T T E K M V A V S Y D R Y Q F L G A A V R A L F K C L G V E D S S T S T T Q Q V L I D F S V E G T P A T S A T A A E Q A V P P P A A V V A P E A D P A A A S N A P K R P Y V Q R I T L R A A R P E I C T G S G A Q T N	.	Pdo4Pep2a	Y V Q R I T L R A A R P E I C T G S G A Q T N	.
		ATGGAGTACTCACAAGTATCAACTGATGATGGGGAGGTGGAGGTGAAAGAGAAGAGAGGTGTTTCCTATAATTTCTACTTACACCCATGCCACTTCCTTGAAGAAGCAGTTAGGGCCTTTTTCAAGTGTTTGGGTATTGAGAATAGAGCACAGGAGGAAAAAGATGATGGGCAAAAAGACACTGTAACAAACCCTAATAAAATTGCTCCTTCAACCTCCCAAGTAGAGCTACAAGATGATGCTGCGGATCCATCAGTCACAGCAACAGACACAACAGAAGCCGATCCAGCTCCATCTTCAACTACTACACAAACCTCTgttagtctctctctctctctctctctctctctttgcagacatcaatttctttttattattatttattattgagcaccgaaa…	.	618		Pdo4PROPEP1b	M E Y S Q V S T D D G E V E V K E K R G V S Y N F Y L H P C H F L E E A V R A F F K C L G I E N R A Q E E K D D G Q K D T V T N P N K I A P S T S Q V E L Q D D A A D P S V T A T D T T E A D P A P S S T T T Q T S E V A G S L R A V R P P I T T G G G G Q I N	.			.			ATGGAGAAGGCATCATCAGGAAAGGAGGTCATCATCACTACTGAGAAGATGGTTGCTGTTTCTTATGATCGTTACCAATTCCTTGGAGCAGCAGTTAGGGCTCTTTTCAAGTGTTTGGGTGTTGAGGATTCTTCAACTTCAACCACACAACAAGTGCTTATAGATTTTTCTGTTGAAGGGACACCAGCCACGTCAGCTACGGCAGCAGAGCAAGCTGTTCCACCGCCAGCGGCAGTAGTAGCCCCGGAAGCTGACCCTGCTGCTGCTTCTAACGCCCCTAAAAGACCGgtgaatatatcccccttctttctctctctctctctccctctctctctctctaaactgtacatttgtgttgtTATGTACAGAGAATTACTCTTCGTGCGGCAAGGCCAGAAA…	.	431	.	Pdo4PROPEP2b	M E K A S S G K E V I I T T E K M V A V S Y D R Y Q F L G A A V R A L F K C L G V E D S S T S T T Q Q V L I D F S V E G T P A T S A T A A E Q A V P P P A A V V A P E A D P A A A S N A P K R P Y V Q R I T L R A A R P E I S T G S G A Q T N	.	Pdo4Pep2b	Y V Q R I T L R A A R P E I S T G S G A Q T N	.
	Reina claudia verda	ATGGAGTACTCACAAGTATCAACTGATGATGGGGAGGTGGAGGTGAAAGAGAAGAGAGGTGTTTCCTATAATTTCTACTTACACCCATGCCACTTCCTTGAAGAAGCAGTTAGGGCCTTTTTCAAGTGTTTGGGTATTGAGAATAGAGCACAGGAGGAAAAAGATGATGGGCAAAAAGACACTGTAACAAACCCTAATAAAATTGCTCCTTCAACCTCCCAAGTAGAGCTACAAGATGATGCTGCGGATCCATCAGTCACAGCAACAGACACAACAGAAGCCGATCCAGCTCCATCTTCAACTACTACACAAACCTCTgttagtctctctctctctctctctctctctctttgcagacatcaatttctttttattattatttattattgagcaccgaaa…	.	618		Pdo5PROPEP1a	M E Y S Q V S T D D G E V E V K E K R G V S Y N F Y L H P C H F L E E A V R A F F K C L G I E N R A Q E E K D D G Q K D T V T N P N K I A P S T S Q V E L Q D D A A D P S V T A T D T T E A D P A P S S T T T Q T S E V A G S L R A V R P P I T R G G G G Q I N	.	Pdo5Pep1a	E V A G S L R A V R P P I T R G G G G Q I N	.			ATGGAGAAGGCATCATCAGGAAAGGAGGTCATCATCACTACTGAGAAGATGGTTGCTGTTTCTTATGATCGTTACCAATTCCTTGGAGCAGCAGTTAGGGCTCTTTTCAAGTGTTTGGGTGTTGAGGATTCTTCAACTTCAACCACACAACAAGTGCTTATAGATTTTTCTGTTGAAGGGACACCAGCCACGTCAGCTACGGCAGCTACGGCAGCAGAGCAAGCTGTTCCACCGCCAGCGGCAGTAGTAGCCCCGGAAGCTGACCCTGCTGCTGCTTCTAACGCCCCTAAAAGACCGgtgaatatagcccccttctttctctctctctctctctgtctctctctgtctctctgtctctctctctctctaaactgtatatttgtgttgttTATGTACAGA…	.	461	.	Pdo5PROPEP2a	M E K A S S G K E V I I T T E K M V A V S Y D R Y Q F L G A A V R A L F K C L G V E D S S T S T T Q Q V L I D F S V E G T P A T S A T A A T A A E Q A V P P P A A V V A P E A D P A A A S N A P K R P Y V Q R I T L R A A R P E I S T G S G A Q T N	.	Pdo5Pep2	Y V Q R I T L R A A R P E I S T G S G A Q T N	.
		ATGGAGTACTCACAAGTATCAACTGATGATGGGGAGGTGGAGGTGAAAGAGAAGAGAGGTGTTTCCTATAATTTCTACTTACACCCATGCCACTTCCTTGAAGAAGCAGTTAGGGCCTTTTTCAAGTGTTTGGGTATTGAGAATAGAGCACAGGAGGAAAAAGATGATGGGCAAAAAGACACTGAAACAAACCCTAATAAAATTGCTCCTTCAACCTCCCAAGTAGAGCTACAAGATGATGCTGCAGATCCATCAGTCACAGCAACAGACACAACAGAAGCCGATCCAGCTCCATCTTCAACCACTACACAAACCTCTgttagtctccctctctctctctctctctctctttgcagacatcaatttctttttattattatttattattgagcaccgaaa…	.	616		Pdo5PROPEP1b	M E Y S Q V S T D D G E V E V K E K R G V S Y N F Y L H P C H F L E E A V R A F F K C L G I E N R A Q E E K D D G Q K D T E T N P N K I A P S T S Q V E L Q D D A A D P S V T A T D T T E A D P A P S S T T T Q T S E V A G S L R A V R P P I T T G G G G Q I N	.	Pdo5Pep1b	E V A G S L R A V R P P I T T G G G G Q I N	.			ATGGAGAAGGCATCATCAGGAAAGGAGGTCATCATCACTACTGAGAAGATGGTTGCTGTTTCTTATGATCGTTACCAATTCCTTGGAGCAGCAGTTAGGGCTCTTTTCAAGTGTTTGGGTGTTGAGGATTCTTCAACTTCAACCACACAACAAGTGCTTATAGATTTTTCTGTTGAAGGGACACCAGCCACGTCAGCTACGGCAGCAGAGCAAGCTGTTCCACCGCCAGCGGCAGTAGTAGCCCCGGAAGCTGACCCTGCTGCTGCTTCTAACGCCCCTAAAAGACCGgtgaatatagcccccttctttctctctctctctctctctctccctctctaaactgtatatttgtgttgtTATGTACAGAGAATTACTCTTCGTGCGGCAAGGCCAGAAATA…	.	429	.	Pdo5PROPEP2b	M E K A S S G K E V I I T T E K M V A V S Y D R Y Q F L G A A V R A L F K C L G V E D S S T S T T Q Q V L I D F S V E G T P A T S A T A A E Q A V P P P A A V V A P E A D P A A A S N A P K R P Y V Q R I T L R A A R P E I S T G S G A Q T N	.			.
	Santa rosa	ATGGAGTACTCACAAGTATCAACTGATGATGGGGAGGAGGAGGTGAAAGAGAAGAGAGGTGTTTCCTATAATTTCTACTTACACCCATGCCACTTCCTTGAAGAAGCAGTTAGGGCCTTTTTCAAGTGTTTGGGTATTGAGAATAGAGCACAGGAGGAAAAAGATGATGGGCAAAAAGACACTGAAACAAACCCTAATAAAATTGCTCCTTCAACCTCCCAAGTAGAGCTACAAGATGATGCTGCAGATGCATCAGTCACAGCAACAGACACAGCAGAAGCTGATCCAGCTCCATCTTCAACTACTACACAAACCTCTgttagtctctctctctctctttgcagacatcaatttctttttattattatttattattgagcaccgaaaggcgattcgtac…	.	604		Pdo6PROPEP1	M E Y S Q V S T D D G E E E V K E K R G V S Y N F Y L H P C H F L E E A V R A F F K C L G I E N R A Q E E K D D G Q K D T E T N P N K I A P S T S Q V E L Q D D A A D A S V T A T D T A E A D P A P S S T T T Q T S E V A G S L R A V R P P I T T G G G G Q I N	.	Pdo6Pep1	E V A G S L R A V R P P I T T G G G G Q I N	.	[26]	.	ATGGAGAAGGCATCATCAGGAAAGGAGGTCATCATCACTACTGAGAAGATGGTTGCTGTTTCTTATGATCGTTACCAATTCCTTGGAGCAGCAGTTAGGGCTCTTTTCAAGTGTTTGGGTGTTGAGGATTCTTCAACTTCAACCACACAACAAGTGCTTATAGATTTTTCTGTTGAAGGGACACCAGCCACGTCAGCTACGGCAGCAGAGCAAGCTGTTCCACCACCAGCGGCAGTAGTAGCCCCGGAAGCTGACCCTGCTGCTGCTTCTAACGCCCCTAAAAGACCGtgaatatatcccccttctttctctctctctctctctctctctctctaaactgtatatttgtgttgtTATGTACAGAGAATTACTCTTCGTGCGGCAAGGCCAGAAATAAGC…	.	423	.	Pdo6PROPEP2	M E K A S S G K E V I I T T E K M V A V S Y D R Y Q F L G A A V R A L F K C L G V E D S S T S T T Q Q V L I D F S V E G T P A T S A T A A E Q A V P P P A A V V A P E A D P A A A S N A P K R P Y V Q R I T L R A A R P E I S T G S G A Q T N	.	Pdo6Pep2	Y V Q R I T L R A A R P E I S T G S G A Q T N	.	[26]
Prunus dulcis	Desmai llargueta	GAAGTTGCTGCAAGCTCAAGGGTTGTTAGACCACCAATAACCACGGGGGAAGGTGGGCAGATCAATTAA	.	69				.	Pd1Pep1	E V A A S S R V V R P P I T T G E G G Q I N	.			ATGGAGAAGGCATCATCAGGAAAGGAGGTCATCATCACTACTGAGAAGATGGTTGCTGTTTCTTATGATCGTTACCAATTCCTTGGAGCAGCAGTTAGGGCTCTTTTCAAGTGTTTGGGTGTTGGGGATTCTTCAACTTCAACCACACAACAAGTACTTACAGATTTTTCTGTTGAAGGGACACCAGCCACGTCAGCTACGGCAGCAGAGCAAGTTGTTCCACCGCCAGCGGCAGTAGTAGCCCCGGAAGCTGACCCTGCTGCTGCTTCTAACTCCCCTAAAAGACCCgtgaatattatcccccttcatctctctctctctctctctctctctctctctctctctctctaaactgtatatttgtgttgtTATGTACAGCGAATTACTCTTCGTGCGGCA…	.	441	.	Pd1PROPEP2	M E K A S S G K E V I I T T E K M V A V S Y D R Y Q F L G A A V R A L F K C L G V G D S S T S T T Q Q V L T D F S V E G T P A T S A T A A E Q V V P P P A A V V A P E A D P A A A S N S P K R P Y V Q R I T L R A A R P E I S T G S G A Q T N	.	Pd1Pep2	Y V Q R I T L R A A R P E I S T G S G A Q T N	.
	Guara	ATGGAGTACTCACAAGTATCAACTGATGATGGGGAGGCGGAGGTGAAAGAGAAGAGAGGTGTTTCCTATAATTTCTACTTACACCCATGTCACTTCCTTGAAGAAGCAGTTAGGGCCTTTTTCAAGTGTTTGGGTATTGAGAATAGAGCACAGGAGGAAAAAGATGATGGGCAAAAAGACACTGAAACAAACCCTAATAAAATTGCTCCTCCAACCTCCCAAGCAGAGCTACAAGGTGATGCTGCAGATCCATCAGTCACAGCAACAGACACAACAGAAGCTGATCCAGCTCCATCTTCAACTACTACACAAACCTCTgttagtctctctctctctctctctcactcactttgcagacatcaagttctttttattattatttattattgagcaccaccg…	.	611		Pd2PROPEP1	M E Y S Q V S T D D G E A E V K E K R G V S Y N F Y L H P C H F L E E A V R A F F K C L G I E N R A Q E E K D D G Q K D T E T N P N K I A P P T S Q A E L Q G D A A D P S V T A T D T T E A D P A P S S T T T Q T S E V A A S S R V V R P P I T T G E G G Q I N	.	Pd2Pep1	E V A A S S R V V R P P I T T G E G G Q I N	.			TATGTACAGAGAATTACTCTTCGTGCGGCAAGGCCTGAAATAAGCACAGGGAGTGGTGCTCAGACTAATTGA	.	72	.			.	Pd2Pep2	Y V Q R I T L R A A R P E I S T G S G A Q T N	.
	Marcona	ATGGAGTACTCACAAGTATCAACTGATGATGGGGAGGCGGAGGTGAAAGAGAAGAGAGGTGTTTCCTATAATTTCTACTTACACCCATGTCACTTCCTTGAAGAAGCAGTTAGGGCCTTTTTCAAGTGTTTGGGTATTGAGAATAGAGCACAGGAGGAAAAAGATGATGGGCAAAAAGACACTGAAACAAACCCTAATAAAATTGCTCCTCCAACCTCCCAAGCAGAGCTACAAGGTGATGCTGCAGATCCATCAGTCACAGCAACAGACACAACAGAAGCTGATCCAGCTCCATCTTCAACTACTACACAAACCTCTgttagtctctctctctctctctctcactcactttgcagacatcaagttctttttattattatttattattgagcaccaccg…	.	611		Pd3PROPEP1a	M E Y S Q V S T D D G E A E V K E K R G V S Y N F Y L H P C H F L E E A V R A F F K C L G I E N R A Q E E K D D G Q K D T E T N P N K I A P P T S Q A E L Q G D A A D P S V T A T D T T E A D P A P S S T T T Q T S E V A A S S R V V R P P I T T G E G G Q I N	.	Pd3Pep1a	E V A A S S R V V R P P I T T G E G G Q I N	.			ATGGAGAAGGCATCATCAGGAAAGGAGGTCATCATCACTACTGAGAAGATGGTTGCTGTTTCTTATGATCGTTACCAATTCCTTGGAGCAGCAGTTAGGGCTCTTTTCAAGTGTTTGGGTGTTGGGGATTCTTCAACTTCAACCACACAACAAGTACTTACAGATTTTTCTGTTGAAGGGACACCAGCCACGTCAGCTACGGCAGCAGAGCAAGTTGTTCCACCGCCAGCGGCAGTAGTAGCCCCGGAAGCTGACCCTGCTGCTGCTTCTAACTCCCCTAAAAGACCCgtgaatattatcccccttcatctctctctctctctctctctctctctctctctctctctctaaactgtatatttgtgttgtTATGTACAGCGAATTACTCTTCGTGCGGCA…	.	441	.	Pd3PROPEP2a	M E K A S S G K E V I I T T E K M V A V S Y D R Y Q F L G A A V R A L F K C L G V G D S S T S T T Q Q V L T D F S V E G T P A T S A T A A E Q V V P P P A A V V A P E A D P A A A S N S P K R P Y V Q R I T L R A A R P E I S T G S G A Q T N	.	Pd3Pep2a	Y V Q R I T L R A A R P E I S T G S G A Q T N	.
		ATGGAGTACTCACAAGTATCAACTGATGATGGGGAGGCGGAGGTGAAAGAGAAGAGAGGTGTTTCCTATAATTTCTACTTACACCCATGCCACTTCCTTGAAGAAGCAGTTAGGGCCTTTTTCAAGTGTTTGGGTATAGAGAATAGAGCACAGGAGGAAAAAGATGATGGGCAAAAAGACACTGAAACAAACCCTAATAAAATTGCTCCTCCAACCTCCCAAGCAGAGCTACAAGGTGATGCTGCAGATCCATCAGTCACAGCAACACACATAACAGAAGCTGATCCAGCTCCATCTTCAACTACTACACAAACCTCTgttagtctctctctctctctctctctctctctctctctctcacactttgcagacatcaagttctttttattattatttatt…	.	622		Pd3PROPEP1b	M E Y S Q V S T D D G E A E V K E K R G V S Y N F Y L H P C H F L E E A V R A F F K C L G I E N R A Q E E K D D G Q K D T E T N P N K I A P P T S Q A E L Q G D A A D P S V T A T H I T E A D P A P S S T T T Q T S E V A A S S R V V R Q P I T T G G G G Q I N	.	Pd3Pep1b	E V A A S S R V V R Q P I T T G G G G Q I N	.			ATGGAGAAGGCATCATCAGGAAAGGAGGTCATCATCACTACTGAGAAGATGGTTGCTGTTTCTTATGATCGTTACCAATTCCTTGGAGCAGCAGTTAGGGCTCTTTTCAAGTGTTTGGGTGTTGGGGATTCTTCAACTTCAACCACACAACAAGTACTTACAGATTTTTCTGTTGAAGGGACACCAGCCACGTCAGCTACGGCAGCAGAGCAAGTTGTTCCACCGCCAGCGGCAGTAGTAGCCCCGGAAGCTGACCCTGCTGCTGCTTCTAACTCCCCTAAAAGACCCgtgaatattatcccccttcatctctctctctctctctctctctctctctctctctctctctaaactgtatatttgtgttgtTATGTACAGCGAATTACTCTTCGTGCGGCA…	.	441	.	Pd3PROPEP2b	M E K A S S G K E V I I T T E K M V A V S Y D R Y Q F L G A A V R A L F K C L G V G D S S T S T T Q Q V L T D F S V E G T P A T S A T A A E Q V V P P P A A V V A P E A D P A A A S N S P K R P Y V Q R I T L R A A R P E I S T G S G A Q T N	.	Pd3Pep2b	Y V Q R I T L R A A R P E I S T G G G A Q T N	.
	Mollar tendre	GAAGTTGCTGCAAGCTCAAGGGTTGTTAGACCACCAATAACCACGGGGGAAGGTGGGCAGATCAATTAA	.	69				.	Pd4Pep1	E V A A S S R V V R P P I T T G E G G Q I N	.			TATGTACAGAGAATTACTCTTCGTGCGGCAAGGCCTGAAATAAGCACAGGGAGTGGTGCTCAGACTAATTGA	.	72	.			.	Pd4Pep2	Y V Q R I T L R A A R P E I S T G S G A Q T N	.
Prunus nucipersica	Armking	ATGGAGTACTCACAAGTATCAACTGATGATGGGGAGGCGGAGGTGAAAGAGATGAGAGGTGTTTCCTATAATTTCTACTTACACCCATGCCACTTCCTTGAAGAAGCAGTTAGGGCCTTTTTCAAGTGTTTGGGTATTGAGAATAGAGCACAGGAGGAAAAAGATGATGGGCAAAAAGACACTGCAACAAACCCTAATAAAATTGCTCCTTCAACCTCCCAAGCAGAGCTACAAGATGATGCTGCAGATCCATCAGTCACAGCAACAGACACAACAGAAGCTGATCCAGCTCCATCTTCAACTACTAAACAAACCTCTgttagtctctctctctctctctctctctctctctctctctctctctctctcactttgcagacatcaagttctttttattat…	.	630		Pn1PROPEP1	M E Y S Q V S T D D G E A E V K E M R G V S Y N F Y L H P C H F L E E A V R A F F K C L G I E N R A Q E E K D D G Q K D T A T N P N K I A P S T S Q A E L Q D D A A D P S V T A T D T T E A D P A P S S T T K Q T S E V A A S S R V V R Q P I T T G G G G Q I N	.	Pn1Pep1	E V A A S S R V V R Q P I T T G G G G Q I N	.	[26]	.	ATGGAGAGGGCATCTTCTCGAAAGGAGGTCTTCTTCTCTACTGAGAAGATAGTTGCTGTTTCTTATGATCGTTACCAATTCCTTGGAGCAGCTGTTAGGTCTCTCTTCAAGTGTGTGGGTGTGGGGGATTCTTTAACTTCTACCACACACCACGTGCTTACAGATTTTTCTGTTGAAGGGACACCAGCCATGTCTGATACGGCAGCAGAGCGCGGGGTTCCACCCCCAGCGGCGGTGGTGTCCCCCGAAGATGACCCCGCTGCTGCTTTTAACGCCCCCAAAAGACCGgtgaatataatcccccctcatctctctctctctctctctctctctctctctctctctctaaactgtatatttgtgttgtTATGTACAGAGAATTACTCTTCGTGCGGCAAG…	.	439	.	Pn1PROPEP2	M E R A S S R K E V F F S T E K I V A V S Y D R Y Q F L G A A V R S L F K C V G V G D S L T S T T H H V L T D F S V E G T P A M S D T A A E R G V P P P A A V V S P E D D P A A A F N A P K R P Y V Q R I T L R A A R P E I S T G S G A Q T N	.	Pn1Pep2	Y V Q R I T L R A A R P E I S T G S G A Q T N	.	[26]
	Fantasia	GAAGTTGCTGCAAGCTCAAGGGTTGTTAGACAACCAATAACCACGGGGGGAGGTGGGCAGATCAATTAA	.	69				.	Pn2Pep1	E V A A S S R V V R Q P I T T G G G G Q I N	.			ATGGAGAGGGCATCTTCTGGAAAGGAGGTCTTCTTCACTCCTGAGAAGATGGTGGCTGTTTCTTATGATCGTTACCAATTCCTTGGAGCAGCTGTTAGGTCTCTCTTCAAGTGTGTGGGTGTGGGGGATTCTTTAACTTCAACCACACACCAAGTGCTTACAGATTTTTCGGTTGAAGGGACACCCCCCATGTCAGATACGGCAGCAGAGCGGGTTGTTCCCCCCCCAGCGGCGGTGGTCGCCCCCGAAGCGGACCCCGCGGCTGTTTTTAACGCCCCCAAAAAACCGgtgaatatattcccccctcttctctctctctctctctctctctctctctctctctctctaaactgtatatttgtgttgtTATGTACAGAGAATTACTCTTCGTGCGGCAAG…	.	439	.	Pn2PROPEP2	M E R A S S G K E V F F T P E K M V A V S Y D R Y Q F L G A A V R S L F K C V G V G D S L T S T T H Q V L T D F S V E G T P P M S D T A A E R V V P P P A A V V A P E A D P A A V F N A P K K P Y V Q R I T L R A A R P E I S T G S G A Q T N	.	Pn2Pep2	Y V Q R I T L R A A R P E I S T G S G A Q T N	.
	Nectarina Blanca	ATGGAGTACTCACAAGTATCAACTGATGAAGGGGAGGCGGAGGTGAAAGAGATAAGAGGTGTGTCCTATAATTTCTACTTACACACATGCCACTTCCTTGAAGAAGCAGTGAGGGCCTTTTTCAAGTGTGTGGGTATTGAGAATAGAGCACACGAGGAAAAAGATGATGGGCAAAAAGACACTGAAACAAACCCTAATAAAATTGCTCCTTCAACCTCCCAAGCAGAGATACAAGATGATGCTGCAGATCCATCAGTCACAGCAACAGACACAACAGAAGCTGATCCAGCTCCATCTTCAACTACTAAACAAACCTCTgtttgttctctctctctctctctctctctctctctctctctctctctctcactttgcagacatcaagttctttttattatt…	.	629		Pn3PROPEP1	M E Y S Q V S T D E G E A E V K E I R G V S Y N F Y L H T C H F L E E A V R A F F K C V G I E N R A H E E K D D G Q K D T E T N P N K I A P S T S Q A E I Q D D A A D P S V T A T D T T E A D P A P S S T T K Q T S E V A A S S R V V R Q P I T T G G G G Q I N	.	Pn3Pep1	E V A A S S R V V R Q P I T T G G G G Q I N	.			ATGGAGAGGGCATCTTCTGGAAAGGAGGTCATCATCACTACTGAGAAGATGGTTGCTGTTTCTTATGATCGTTACCAATTCCTTGGAGCAGCTGTTAGGTCTCTTTTCAAGTGTGTGGGTGTTGGGGATTCTTCAACTTCAACCACACAACAAGTGCTTACAGATTTTTCGGTTGAAGGGACACCAGCCATGTCAGATACGGCAGCAGAGCACGTTGTTCCACCGCCAGCGGCGGTAGTCGCCCCCGAAGCTGACCCCGCTGCTGCTTCTAACGCCCCCAAAAGACCGgtgaatataatcccccctcatctctctctctctctctctctctctctctctctctctctaaactgtatatttgtgttgtTATGTACAGAGAATTACTCTTCGTGCGGCAAG…	.	439	.	Pn3PROPEP2	M E R A S S G K E V I I T T E K M V A V S Y D R Y Q F L G A A V R S L F K C V G V G D S S T S T T Q Q V L T D F S V E G T P A M S D T A A E H V V P P P A A V V A P E A D P A A A S N A P K R P Y V Q R I T L R A A R P E I S T G S G A Q T N	.	Pn3Pep2	Y V Q R I T L R A A R P E I S T G S G A Q T N	.
	Platerina	GAAGTTGCTGCAAGCTCAAGGGTTGTTAGACAACCAATAACCACGGGGGGAGGTGGGCAGATCAATTAA	.	69				.	Pn4Pep1	E V A A S S R V V R Q P I T T G G G G Q I N	.			TATGTACAGAGAATTACTCTTCGTGCGGCAAGGCCAGAAATAAGCACAGGGAGTGGTGCTCAGACTAATTGA	.	72	.			.	Pn4Pep2	Y V Q R I T L R A A R P E I S T G S G A Q T N	.
	Redix-25	GAAGTTGCTGCAAGCTCAAGGGTTGTTAGACAACCAATAACCACGGGGGGAGGTGGGCAGATCAATTAA	.	69				.	Pn5Pep1	E V A A S S R V V R Q P I T T G G G G Q I N	.			ATGGAGAGGGCATCTTCTGGAAAGGAGGTCATCATCACTACTGAGAAGATGGTTGCTGTTTCTTATGATCGTTACCAATTCCTTGGAGCAGCTGTTAGGTCTCTTTTCAAGTGTTTGGGTGTGGGGGATTCTTCAACTTCAACCACACAACAAGTGCTTACAGATTTTTCGGTTGAAGGGACACCAGCCATGTCAGATACGGCAGCAGAGCAGGTTGTTCCACCCCCAGCGGCGGTAGTCGCCCCCGAAGCTGACCCCGCTGCTGCTTTTAACGCCCCCAAAAGACCGgtgaatataatcccccttcatctctctctctctctctctctctctctctctctctctctaaactgtatatttgtgttgtTATGTACAGAGAATTACTCTTCGTGCGGCAAG…	.	439	.	Pn5PROPEP2	M E R A S S G K E V I I T T E K M V A V S Y D R Y Q F L G A A V R S L F K C L G V G D S S T S T T Q Q V L T D F S V E G T P A M S D T A A E Q V V P P P A A V V A P E A D P A A A F N A P K R P Y V Q R I T L R A A R P E I S T G S G A Q T N	.	Pn5Pep3	Y V Q R I T L R A A R P E I S T G S G A Q T N	.
	Snow queen	ATGGAGTACTCACAAGTATCAACTGATGATGGGGAGGCGGAGGTGAAAGAGATGAGAGGTGTTTCCTATAATTTCTACTTACACCCATGCCACTTCCTTGAAGAAGCAGTTAGGGCCTTTTTCAAGTGTTTGGGTATAGAGAATAGAGCACAGGAGGAAAAAGATGATGGGCAAAAAGACACTGAAACAAACCCTAATAAAATTGCTCCTTCAACCTCCCAAGCAGAGCTACAAGATGCTGCTGCAGATCCATCTGTCACAGCAACAGACACAACAGAAGCTGATCCAGCTCCATCTTCAACTACTACACAAACCTCTgttagtctctctctctctctctctctctctctctctctctctttattattatttattattgagcaccgaaagaaaggtgat…	.	602		Pn6PROPEP1	M E Y S Q V S T D D G E A E V K E M R G V S Y N F Y L H P C H F L E E A V R A F F K C L G I E N R A Q E E K D D G Q K D T E T N P N K I A P S T S Q A E L Q D A A A D P S V T A T D T T E A D P A P S S T T T Q T S E V A A S S R V V R Q P I T T G G G G Q I N	.	Pn6Pep1	E V A A S S R V V R Q P I T T G G G G Q I N	.			ATGGAGAGGGCATCTTCTGGAAAGGAGGTCATCATCACTACTGAGAAGATGGTTGCTGTTTCTTATGATCGTTACCAATTCCTTGGAGCAGCTGTTAGGTCTCTTTTCAAGTGTGTGGGTGTTGGGGATTCTTCAACTTCAACCACACAACAAGTGCTTACAGATTTTTCGGTTGAAGGGACACCAGCCATGTCAGATACGGCAGCAGAGCAGGTTGTTCCACCGCCAGCGGCGGTAGTCGCCCCCGAAGCTGACCCCGCTGCTGCTTCTAACGCCCCTAAAAGACCGgtgaatataatcccccttcatctctctctctctctctctctctctctctctctctctctaaactgtatatttgtgttgtTATGTACAGAGAATTACTCTTCGTGCGGCAAG…	.	439	.	Pn6PROPEP2	M E R A S S G K E V I I T T E K M V A V S Y D R Y Q F L G A A V R S L F K C V G V G D S S T S T T Q Q V L T D F S V E G T P A M S D T A A E Q V V P P P A A V V A P E A D P A A A S N A P K R P Y V Q R I T L R A A R P E I S T G S G A Q T N	.	Pn6Pep3	Y V Q R I T L R A A R P E I S T G S G A Q T N	.
Prunus persica	Aigua vermella	GAAGTTGCTGCAAGCTCAAGGGTTGTTAGACAACCAATAACCACGGGGGGAGGTGGGCAGATCAATTAA	.	69				.	Pp1Pep1	E V A A S S R V V R Q P I T T G G G G Q I N	.			ATGGAGAGGGCATCTTCTCGAAAGGAGGTCATCTTCACTACTGAGAAGATAGTTGCTGTTTCTTATGATCGTTACCAATTCCTTGGAGCAGCTGTTAGGTCTCTTTTCAAGTGTGTGGGTGTGGGGGATTCTTCAACTTCACCCACACACCACGTGCGTACAGATTTTTCGGTTGAAGGGACACCCGCCACGTCAGATACGGCAGCAGAGCACGTTGTTCCACCGCCAGCGGCGCTGGTCGCCCCCGAAGCTGACCCCGCGGCGGCTTCTAACGCCCCCAAAAAACCGgtgaatatattcccccctcatctctctctctctctctctctctctctctctctctctctaaactgtatatttgtgttgtTATGTACAGAGAATTACTCTTCGTGCGGCAAG…	.	439	.	Pp1PROPEP2	M E R A S S R K E V I F T T E K I V A V S Y D R Y Q F L G A A V R S L F K C V G V G D S S T S P T H H V R T D F S V E G T P A T S D T A A E H V V P P P A A L V A P E A D P A A A S N A P K K P Y V Q R I T L R A A R P E I S T G S G A Q T N	.	Pp1Pep2	Y V Q R I T L R A A R P E I S T G S G A Q T N	.
	Andross	ATGGAGTACTCACAAGTATCAACTGATGATGGGGAGGCGGAGGTGAAAGAGATGAGAGGTGTTTCCTATAATTTCTACTTACACCCATGCCACTTCCTTGAAGAAGCAGTTAGGGCCTTTTTCAAGTGTTTGGGTATTGAGAATAGAGCACAGGAGGAAAAAGATGATGGGCAAAAAGACACTGAAACAAACCCTAATAAAATTGCTCCTTCAACCTCCCAAGCAGAGCTACAAGATGATGCTGCAGATCCATCAGTCACAGCAACAGACACAACAGAAGCTGATCCAGCTCCATCTTCAACTACTAAACAAACCTCTtgtgtgtctctctctctctctctctctctctctctctctctctctctctctctctcactttgcagacatcaagttcttttt…	.	665		Pp2PROPEP1	M E Y S Q V S T D D G E A E V K E M R G V S Y N F Y L H P C H F L E E A V R A F F K C L G I E N R A Q E E K D D G Q K D T E T N P N K I A P S T S Q A E L Q D D A A D P S V T A T D T T E A D P A P S S T T K Q T S E V A A S S R V V R Q P I T T G G G G Q I N	.	Pp2Pep1	E V A A S S R V V R Q P I T T G G G G Q I N	.			ATGGAGAAGGCATCATCAGGAAAGGAGGTCATCATCACTACTGAGAAGATGGTTGCTGTTTCTTATGATCGTTACCAATTCCTTGGAGCAGCTGTTAGGTCTCTTTTCAAGTGTTTGGGTGTTGGGGATTCTTCAACTTCAACCACACAACAAGTGCTTACAGATTTTTCGGTTGAAGGGACACCAGCCATGTCAGCTACGGCAGCAGAGCAGGTTGTTCCACCGCCAGCGGCAGTAGTCGCCCCTGAAGCTGACCCTGCTGCTGCTTCTAACGCCCCTAAAAGACCGgtgaatataatcccccttcatctctctctctctctctctctctctctctctctctctctaaactgtatatttgtgttgTATGTACAGAGAATTACTCTTCGTGCGGCAAGG…	.	438	.	Pp2PROPEP2	M E K A S S G K E V I I T T E K M V A V S Y D R Y Q F L G A A V R S L F K C L G V G D S S T S T T Q Q V L T D F S V E G T P A M S A T A A E Q V V P P P A A V V A P E A D P A A A S N A P K R P Y V Q R I T L R A A R P E I S T G S G A Q T N	.	Pp2Pep2	Y V Q R I T L R A A R P E I S T G S G A Q T N	.
	Big top	ATGGAGTACTCACAAGTATCAACTGATGATGGGGAGGCGGAGGTGAAAGAGATGAGAGGTGTTTCCTATAATTTCTACTTACACCCATGCCACTTCCTTGAAGAAGCAGTTAGGGCCTTTTTCAAGTGTTTGGGTATTGAGAATAGAGCACAGGAGGAAAAAGATGATGGGCAAAAAGACACTGAAACAAACCCTAATAAAATTGCTCCTTCAACCTCCCAAGCAGAGCTACAAGATGATGCTGCAGATCCATCAGTCACAGCAACAGACACAACAGAAGCTGATCCAGCTCCATCTTCAACTACTAAACAAACCTCTgttagtctctctctctctctctctctctctctctctctctctctctcactttgcagacatcaagttctttttattattatt…	.	626		Pp3PROPEP1	M E Y S Q V S T D D G E A E V K E M R G V S Y N F Y L H P C H F L E E A V R A F F K C L G I E N R A Q E E K D D G Q K D T E T N P N K I A P S T S Q A E L Q D D A A D P S V T A T D T T E A D P A P S S T T K Q T S E V A A S S R V V R Q P I T T G G G G Q I N	.	Pp3Pep1	E V A A S S R V V R Q P I T T G G G G Q I N	.	[26]	.	ATGGAGAAGGCATCATCAGGAAAGGAGGTCATCATCACTACTGAGAAGATGGTTGCTGTTTCTTATGATCGTTACCAATTCCTTGGAGCAGCTGTTAGGTCTCTTTTCAAGTGTTTGGGTGTTGGGGATTCTTCAACTTCAACCACACAACAAGTGCTTACAGATTTTTCGGTTGAAGGGACACCAGCCATGTCAGCTACGGCAGCAGAGCAGGTTGTTCCACCGCCAGCGGCAGTAGTCGCCCCTGAAGCTGACCCTGCTGCTGCTTCTAACGCCCCTAAAAGACCGgtgaatataatcccccttcatctctctctctctctctctctctctctctctctctctctaaactgtatatttgtgttgtTATGTACAGAGAATTACTCTTCGTGCGGCAAG…	.	439	.	Pp3PROPEP2	M E K A S S G K E V I I T T E K M V A V S Y D R Y Q F L G A A V R S L F K C L G V G D S S T S T T Q Q V L T D F S V E G T P A M S A T A A E Q V V P P P A A V V A P E A D P A A A S N A P K R P Y V Q R I T L R A A R P E I S T G S G A Q T N	.	Pp3Pep2	Y V Q R I T L R A A R P E I S T G S G A Q T N	.	[26]
	Calanda	GAAGTTGCTGCAAGCTCAAGGGTTGTTAGACAACCAATAACCACGGGGGGAGGTGGGCAGATCAATTAA	.	69				.	Pp4Pep1	E V A A S S R V V R Q P I T T G G G G Q I N	.			ATGGAGAGGGCATCTTCTCGAAAGGAGGTCATCATCACTACTGAGAAGATGGTTGCTGTGTCTTATGATCGTTACCAATTCCTTGGAGCAGATGTTAGGTCTCTCTTCAAGTGTGTGGGTGTGGGGGATTCTTCAACTTCAACCACACACCAAGTGCTTACAGATATTTCGGTTGAAGGGACACCAGCCACGTCAGATACGGCAGCAGAGCACGTTGTTCCACCGCCAGCGGCGGTGGTCGCCCCCGAGGGGGACCCCGTGGCGGCTTTTAACGCCCCCAAAAAACAGgtgaatatattctcccctcatttctctctctctctctctctctctctctctctctctctaaactgtatatttgtgttgtTATGTACAGAGAATTACTCTTCGTGCGGCAAG…	.	439	.	Pp4PROPEP2	M E R A S S R K E V I I T T E K M V A V S Y D R Y Q F L G A D V R S L F K C V G V G D S S T S T T H Q V L T D I S V E G T P A T S D T A A E H V V P P P A A V V A P E G D P V A A F N A P K K Q Y V Q R I T L R A A R P E I S T G S G A Q T N	.	Pp4Pep2	Y V Q R I T L R A A R P E I S T G S G A Q T N	.
	Catherina	GAAGTTGCTGCAAGCTCAAGGGTTGTTAGACAACCAATAACCACGGGGGGAGGTGGGCAGATCAATTAA	.	69				.	Pp5Pep1	E V A A S S R V V R Q P I T T G G G G Q I N	.			ATGGAGAGGGCATCTTCTCGAAAGGAGGTCATCTTCACTATTGAGAAGATAGTTGCTGTTTCTTATGATCGTTACCAATTCCTTGGAGCAGCTGTTAGGTCTCTTTTCAAGTGTGTGGGTGTGGGGGATTCTTTAACTTCAACCACACACCAAGTGCTTACAGATTTTTCGGTTGAAGGGACACCCCCCATGTCAGATACGGCAGCAGAGCAGGTTGTTCCCCCCCCAGCGGCGGTGGTCGCCCCCGAAGCGGACCCCGCGGGGGCTTTTAACGCCCCCAAAAGACCGgtgaatatattcccccctcatctctctctctctctctctctctctctctctctctctctaaactgtatatttgtgttgtTATGTACAGAGAATTACTCTTCGTGCGGCAAG…	.	439	.	Pp5PROPEP2	M E R A S S R K E V I F T I E K I V A V S Y D R Y Q F L G A A V R S L F K C V G V G D S L T S T T H Q V L T D F S V E G T P P M S D T A A E Q V V P P P A A V V A P E A D P A G A F N A P K R P Y V Q R I T L R A A R P E I S T G S G A Q T N	.	Pp5Pep2	Y V Q R I T L R A A R P E I S T G S G A Q T N	.
	July Lady	GAAGTTGCTGCAAGCTCAAGGGTTGTTAGACAACCAATAACCACGGGGGGAGGTGGGCAGATCAATTAA	.	69				.	Pp6Pep1	E V A A S S R V V R Q P I T T G G G G Q I N	.			ATGGAGAAGGCATCATCAGGAAAGGAGGTCATCATCACTACTGAGAAGATGGTTGCTGTTTCTTATGATCGTTACCAATTCCTTGGAGCAGCTGTTAGGTCTCTTTTCAAGTGTTTGGGTGTTGGGGATTCTTCAACTTCAACCACACAACAAGTGCTTACAGATTTTTCGGTTGAAGGGACACCAGCCATGTCAGCTACGGCAGCAGAGCAGGTTGTTCCACCGCCAGCGGCAGTAGTCGCCCCTGAAGCTGACCCTGCTGCTGCTTCTAACGCCCCTAAAAGACCGgtgaatataatcccccttcatctctctctctctctctctctctctctctctctctctctaaactgtatatttgtgttgtTATGTACAGAGAATTACTCTTCGTGCGGCAAG…	.	439	.	Pp6PROPEP2	M E K A S S G K E V I I T T E K M V A V S Y D R Y Q F L G A A V R S L F K C L G V G D S S T S T T Q Q V L T D F S V E G T P A M S A T A A E Q V V P P P A A V V A P E A D P A A A S N A P K R P Y V Q R I T L R A A R P E I S T G S G A Q T N	.	Pp6Pep2	Y V Q R I T L R A A R P E I S T G S G A Q T N	.
	Maria bianca	GAAGTTGCTGCAAGCTCAAGGGTTGTTAGACAACCAATAACCACGGGGGGAGGTGGGCAGATCAATTAA	.	69				.	Pp7Pep1	E V A A S S R V V R Q P I T T G G G G Q I N	.			ATGGAGAGGGCATCTTCTCGAAAGGAGGTCATCATCACTACTGAGAAGATAGTTGCTGTTTCTTATGATCGTTACCAATTCCTTGGAGCAGCTGTTAGGTCTCTTTTCAAGTGTGTGGGTGTGGGGGATTCTTCAACTTCAACCACACACCAAGTGCGTACAGATTTTTCGGTTGAAGGGACACCCGCCACGTCAGATACGGCAGCAGAGCACGTTGTTCCACCCCCAGCGGCGCTAGTCGCCCCCGAAGCTCACCCCGCGGCGGCTTTTAACGCCCCCAAAAGACAGgtgaatatattcccccctcatctctctctctctctctctctctctctctctctctctctaaactgtatatttgtgttgtTATGTACAGAGAATTACTCTTCGTGCGGCAAG…	.	439	.	Pp7PROPEP2	M E R A S S R K E V I I T T E K I V A V S Y D R Y Q F L G A A V R S L F K C V G V G D S S T S T T H Q V R T D F S V E G T P A T S D T A A E H V V P P P A A L V A P E A H P A A A F N A P K R Q Y V Q R I T L R A A R P E I S T G S G A Q T N	.	Pp7Pep2	Y V Q R I T L R A A R P E I S T G S G A Q T N	.
	Nemaguard	ATGGAGTACTCACAAGTATCAACTGATGATGGGGAGGCGGAGGTGAAAGAGATGAGAGGTGTTTCCTATAATTTCTACTTACACCCATGCCACTTCCTTGAAGAAGCAGTTAGGGCCTTTTTCAAGTGTTTGGGTATTGAGAATAGAGCACAGGAGGAAAAAGATGATGGGCAAAAAGACACTGAAACAAACCCTAATAAAATTGCTCCTTCAACCTCCCAAGCAGAGCTACAAGATGATGCTGCAGATCCATCAGTCACAGCAACAGACACAACAGAAGCTGATCCAGCTCCATCTTCAACTACTAAACAAACCTCTatatgtgtgtgtctctctctctctctctctctctctctctctctctctctctctctctctctcactttgcagacatcaagt…	.	642		Pp8PROPEP1	M E Y S Q V S T D D G E A E V K E M R G V S Y N F Y L H P C H F L E E A V R A F F K C L G I E N R A Q E E K D D G Q K D T E T N P N K I A P S T S Q A E L Q D D A A D P S V T A T D T T E A D P A P S S T T K Q T S E V A A S S R V V R Q P I T T G G G G Q I N	.	Pp8Pep1	E V A A S S R V V R Q P I T T G G G G Q I N	.			ATGGAGAAGGCATCATCAGGAAAGGAGGTCATCATCACTACTGAGAAGATGGTTGCTGTTTCTTATGATCGTTACCAATTCCTTGGAGCAGCTGTTAGGTCTCTTTTCAAGTGTTTGGGTGTTGGGGATTCTTCAACTTCAACCACACAACAAGTGCTTACAGATTTTTCGGTTGAAGGGACACCAGCCATGTCAGCTACGGCAGCAGAGCAGGTTGTTCCACCGCCAGCGGCAGTAGTCGCCCCTGAAGCTGACCCTGCTGCTGCTTCTAACGCCCCTAAAAGACCGgtgaatataatcccccttcatctctctctctctctctctctctctctctctctctct (incomplete intron sequence) TATGTACAGAGAATTACTCTTCGT…	.	447	.	Pp8PROPEP2	M E K A S S G K E V I I T T E K M V A V S Y D R Y Q F L G A A V R S L F K C L G V G D S S T S T T Q Q V L T D F S V E G T P A M S A T A A E Q V V P P P A A V V A P E A D P A A A S N A P K R P Y V Q R I T L R A A R P E I S T G S G A Q T N	.	Pp8Pep2	Y V Q R I T L R A A R P E I S T G S G A Q T N	.
	O'henry-Marvel	ATGGAGTACTCACAAGTATCAACTGATGATGGGGAGGCGGAGGTGAAAGAGATGAGAGGTGTTTCCTATAATTTCTACTTACACCCATGCCACTTCCTTGAAGAAGCAGTTAGGGCCTTTTTCAAGTGTTTGGGTATTGAGAATAGAGCACAGGAGGAAAAAGATGATGGGCAAAAAGACACTGAAACAAACCCTAATAAAATTGCTCCTTCAACCTCCCAAGCAGAGCTACAAGATGATGCTGCAGATCCATCAGTCACAGCAACAGACACAACAGAAGCTGATCCAGCTCCATCTTCAACTACTAAACAAACCTCTgttagtctctctctctctctctctctctctctctctctctctctctctctctctctcactttgcagacatcaagttctttt…	.	636		Pp9PROPEP1	M E Y S Q V S T D D G E A E V K E M R G V S Y N F Y L H P C H F L E E A V R A F F K C L G I E N R A Q E E K D D G Q K D T E T N P N K I A P S T S Q A E L Q D D A A D P S V T A T D T T E A D P A P S S T T K Q T S E V A A S S R V V R Q P I T T G G G G Q I N	.	Pp9Pep1	E V A A S S R V V R Q P I T T G G G G Q I N	.			ATGGAGAAGGCATCATCAGGAAAGGAGGTCATCATCACTACTGAGAAGATGGTTGCTGTTTCTTATGATCGTTACCAATTCCTTGGAGCAGCTGTTAGGTCTCTTTTCAAGTGTTTGGGTGTTGGGGATTCTTCAACTTCAACCACACAACAAGTGCTTACAGATTTTTCGGTTGAAGGGACACCAGCCATGTCAGCTACGGCAGCAGAGCAGGTTGTTCCACCGCCAGCGGCAGTAGTCGCCCCTGAAGCTGACCCTGCTGCTGCTTCTAACGCCCCTAAAAGACCGgtgaatataatcccccttcatctctctctctctctctctctctctctctctctctctctaaactgtatatttgtgttgtTATGTACAGAGAATTACTCTTCGTGCGGCAAG…	.	439	.	Pp9PROPEP2	M E K A S S G K E V I I T T E K M V A V S Y D R Y Q F L G A A V R S L F K C L G V G D S S T S T T Q Q V L T D F S V E G T P A M S A T A A E Q V V P P P A A V V A P E A D P A A A S N A P K R P Y V Q R I T L R A A R P E I S T G S G A Q T N	.	Pp9Pep2	Y V Q R I T L R A A R P E I S T G S G A Q T N	.
	Paraguayo	ATGGAGTACTCACAAGTATCACATGATGATAGGGAGGTGGAGGTGAAAGAGATGAGAGACGTGTCATATAATTTCTACAGACACCCATGCGACTTCCTTGAGGAAGCAGATAGGGCCTTTTTCAAGTGTTTGGGTATAGAGAGTAGAGCACAGGGGGAAAAAGATGATGGGCAAAAAGACACTGAAACAAACCCTAATAAAATTGCTCGTTCAACCTCCCAAGCAGAGCTACAAGATACAGACGCAGATCCATCTGTCACAGCTACAGACACAACAGAAGCTGATACAGCTCTATCTTTATCTCTCTCTCTCACTTTTcatataaagcacattaagacgagaaacatcttccacctctaccaagacaaagaccagaagatcaagatgagaaaattcagg…	.	548		Pp10PROPEP1	M E Y S Q V S H D D R E V E V K E M R D V S Y N F Y R H P C D F L E E A D R A F F K C L G I E S R A Q G E K D D G Q K D T E T N P N K I A R S T S Q A E L Q D T D A D P S V T A T D T T E A D T A L S L S L S L T F E V A A S S R V V R Q P I T T G G G G Q I N	.	Pp10Pep1	E V A A S S R V V R Q P I T T G G G G Q I N	.			ATGGAGAGGGCATCTTCTCGAAAGGAGGTCATCATCACTACTGAGAAGATGGTTGCTGTTTCTTATGATCGTGACCAATTCCTTGGAGCAGCTGTTAGGTCTCTTTTCAAGTGTGTGGGTGTGGGGGATTCTTCAACTTCAACCACACACCAAGTGCTTACAGATTTTTCGGTTGAAGGGACACCAGCCACGTCAGATACGGCAGCAGAGCACGTTGTTCCACCGCCAGCGGCGCTGGTCGCCCCTGAGGCTGACCCCGCGGCGGCTTTTAACGCCCCCAAAAAACAGgtgaatataatcccccctcatctctctctctctctctctctctctctctctctctctctaaactgtatatttgtgttgtTATGTACAGAGAATTACTCTTCGTGCGGCAAG…	.	439	.	Pp10PROPEP2	M E R A S S R K E V I I T T E K M V A V S Y D R D Q F L G A A V R S L F K C V G V G D S S T S T T H Q V L T D F S V E G T P A T S D T A A E H V V P P P A A L V A P E A D P A A A F N A P K K Q Y V Q R I T L R A A R P E I S T G S G A Q T N	.	Pp10Pep2	Y V Q R I T L R A A R P E I S T G S G A Q T N	.
	Springcrest	ATGGAGTACTCACAAGTATCAACTGATGATGGGGAGGCGGAGGTGAAAGAGATGAGAGGTGTTTCCTATAATTTCTACTTACACCCATGCCACTTCCTTGAAGAAGCAGTTAGGGCCTTTTTCAAGTGTTTGGGTATAGAGAATAGAGCACAGGAGGAAAAAGATGATGGGCAAAAAGACACTGAAACAAACCCTAATAAAATTGCTCCTTCAACCTCCCAAGCAGAGCTACAAGATGCTGCTGCAGATCCATCTGTCACAGCAACAGACACAACAGAAGCTGATCCAGCTCCATCTTCAACTACTACACAAACCTCTgttagtctctctctctctctctctctctctctctctctctctttattattatttattattgagcaccgaaagaaaggtgat…	.	602		Pp11PROPEP1a	M E Y S Q V S T D D G E A E V K E M R G V S Y N F Y L H P C H F L E E A V R A F F K C L G I E N R A Q E E K D D G Q K D T E T N P N K I A P S T S Q A E L Q D A A A D P S V T A T D T T E A D P A P S S T T T Q T S E V A A S S R V V R Q P I T T G G G G Q I N	.	Pp11Pep1	E V A A S S R V V R Q P I T T G G G G Q I N	.			TATGTACAGAGAATTACTCTTCGTGCGGCAAGGCCAGAAATAAGCACAGGGAGTGGTGCTCAGACTAATTGA	.	72	.			.	Pp11Pep2	Y V Q R I T L R A A R P E I S T G S G A Q T N	.
		ATGGAGTACTCACAAGTATCAACTGATGATGGGGAGGCGGAGGTGAAAGAGATGAGAGGTGTTTCCTATAATTTCTACTTACACCCATGCCACTTCCTTGAAGAAGCAGTTAGGGCCTTTTTCAAGTGTTTGGGTATTGAGAATAGAGCACAGGAGGAAAAAGATGATGGGCAAAAAGACACTGAAACAAACCCTAATAAAATTGCTCCTTCAACCTCCCAAGCAGAGCTACAAGATGATGCTGCAGATCCATCAGTCACAGCAACAGACACAACAGAAGCTGATCCAGCTCCATCTTCAACTACTAAACAAACCTCTgttagtctctctctctctctctctctctctctctctctctctctctctctctctcactttgcagacatcaagttcttttta…	.	634		Pp11PROPEP1b	M E Y S Q V S T D D G E A E V K E M R G V S Y N F Y L H P C H F L E E A V R A F F K C L G I E N R A Q E E K D D G Q K D T E T N P N K I A P S T S Q A E L Q D D A A D P S V T A T D T T E A D P A P S S T T K Q T S E V A A S S R V V R Q P I T T G G G G Q I N	.
	Springtime	GAAGTTGCTGCAAGCTCAAGGGTTGTTAGACAACCAATAACCACGGGGGGAGGTGGGCAGATCAATTAA	.	69				.	Pp12Pep1	E V A A S S R V V R Q P I T T G G G G Q I N	.			ATGGAGAGGGCATCTTCTGGAAAGGAGGTCATCATCACTATTGAGAAGATGGTTGCTGTTTCTTATGATCGTTACCAATTCCTTGGAGCAGCTGTTAGGTCTCTTTTCAAGTGTGTGGGTGTGGGGGATTCTTCAACTTCAACCACACACCAAGTGCTTACAGATTTTTCGGTTGAAGGGACACCAGCCATGTCAGATACGGCAGCAGAGCACGTTGTTCCACCGCCAGCGGCGGTAGTCGCCCCCGAAGCTGACCCCGCTGCTGCTTCTAACGCCCCCAAAAGACCGgtgaatataatcccccctcatctctctctctctctctctctctctctctctctctctctaaactgtatatttgtgttgtTATGTACAGAGAATTACTCTTCGTGCGGCAAG…	.	439	.	Pp12PROPEP2	M E R A S S G K E V I I T I E K M V A V S Y D R Y Q F L G A A V R S L F K C V G V G D S S T S T T H Q V L T D F S V E G T P A M S D T A A E H V V P P P A A V V A P E A D P A A A S N A P K R P Y V Q R I T L R A A R P E I S T G S G A Q T N	.	Pp12Pep2	Y V Q R I T L R A A R P E I S T G S G A Q T N	.
	Springtime blanc	GAAGTTGCTGCAAGCTCAAGGGTTGTTAGACAACCAATAACCACGGGGGGAGGTGGGCAGATCAATTAA	.	69				.	Pp13Pep1	E V A A S S R V V R Q P I T T G G G G Q I N	.			ATGGAGAGGGCATCTTCTCGAAAGGAGGTCATCATCTCTCCTGAGAAGATAGTTGCTGTTTCTTATGATCGTGACCAATTCCTTGGAGCAGCTGTTAGGTCTCTCTTCACGTGTGTGGGTGTTGGGGATTCTTCAACTTCACCCACACACCAAGTGCTTACACATTTTTCGGTTGAAGGGACACCCCCCACGTCAGATACGGCAGCAGAGCACGTTGTTCCACCCCCAGCGGCGCTAGTCGCCCCCGAAGCTGACCCCGCTGCTGCTTCTAACGCCCCCAAAAGACCGgtgaatataatcccccctcatctctctctctctctctctctctctctctctctctctctaaactgtatatttgtgttgtTATGTACAGAGAATTACTCTTCGTGCGGCAAG…	.	439	.	Pp13PROPEP2	M E R A S S R K E V I I S P E K I V A V S Y D R D Q F L G A A V R S L F T C V G V G D S S T S P T H Q V L T H F S V E G T P P T S D T A A E H V V P P P A A L V A P E A D P A A A S N A P K R P Y V Q R I T L R A A R P E I S T G S G A Q T N	.	Pp13Pep2	Y V Q R I T L R A A R P E I S T G S G A Q T N	.
	Summer sweet	ATGGAGTACTCACAAGTATCAACTGATGATGGGGAGGCGGAGGTGAAAGAGATGAGAGGTGTTTCCTATAATTTCTACTTACACCCATGCCACTTCCTTGAAGAAGCAGTTAGGGCCTTTTTCAAGTGTTTGGGTATTGAGAATAGAGCACAGGAGGAAAAAGATGATGGGCAAAAAGACACTGAAACAAACCCTAATAAAATTGCTCCTTCAACCTCCCAAGCAGAGCTACAAGATGATGCTGCAGATCCATCAGTCACAGCAACAGACACAACAGAAGCTGATCCAGCTCCATCTTCAACTACTAAACAAACCTCTctgtgtgtctctctctctctctctctctctctctctctctctctctctctctctctctcactttgcagacatcaagttctt…	.	638		Pp14PROPEP1	M E Y S Q V S T D D G E A E V K E MR G V S Y N F Y L H P C H F L E E A V R A F F K C L G I E N R A Q E E K D D G Q K D T E T N P N K I A P S T S Q A E L Q D D A A D P S V T A T D T T E A D P A P S S T T K Q T S E V A A S S R V V R Q P I T T G G G G Q I N	.	Pp14Pep1	E V A A S S R V V R Q P I T T G G G G Q I N	.			ATGGAGAAGGCATCATCAGGAAAGGAGGTCATCATCACTACTGAGAAGATGGTTGCTGTTTCTTATGATCGTTACCAATTCCTTGGAGCAGCTGTTAGGTCTCTTTTCAAGTGTTTGGGTGTTGGGGATTCTTCAACTTCAACCACACAACAAGTGCTTACAGATTTTTCGGTTGAAGGGACACCAGCCATGTCAGCTACGGCAGCAGAGCAGGTTGTTCCACCGCCAGCGGCAGTAGTCGCCCCTGAAGCTGACCCTGCTGCTGCTTCTAACGCCCCTAAAAGACCGgtgaatataatcccccttcatctctctctctctctctctctctctctctctctctctctaaactgtatatttgtgttgtTATGTACAGAGAATTACTCTTCGTGCGGCAAG…	.	439	.	Pp14PROPEP2	M E K A S S G K E V I I T T E K M V A V S Y D R Y Q F L G A A V R S L F K C L G V G D S S T S T T Q Q V L T D F S V E G T P A M S A T A A E Q V V P P P A A V V A P E A D P A A A S N A P K R P Y V Q R I T L R A A R P E I S T G S G A Q T N	.	Pp14Pep2	Y V Q R I T L R A A R P E I S T G S G A Q T N	.
	Vinya precoç	GAAGTTGCTGCAAGCTCAAGGGTTGTTAGACAACCAATAACCACGGGGGGAGGTGGGCAGATCAATTAA	.	69				.	Pp15Pep1	E V A A S S R V V R Q P I T T G G G G Q I N	.			ATGGAGAAGGCATCATCAGGAAAGGAGGTCATCATCACTACTGAGAAGATGGTTGCTGTTTCTTATGATCGTTACCAATTCCTTGGAGCAGCTGTTAGGTCTCTTTTCAAGTGTTTGGGTGTTGGGGATTCTTCAACTTCAACCACACAACAAGTGCTTACAGATTTTTCGGTTGAAGGGACACCAGCCATGTCAGCTACGGCAGCAGAGCAGGTTGTTCCACCGCCAGCGGCAGTAGTCGCCCCTGAAGCTGACCCTGCTGCTGCTTCTAACGCCCCTAAAAGACCGgtgaatataatcccccttcatctctctctctctctctctctctctctctctctctctctaaactgtatatttgtgttgtTATGTACAGAGAATTACTCTTCGTGCGGCAAG…	.	439	.	Pp15PROPEP2	M E K A S S G K E V I I T T E K M V A V S Y D R Y Q F L G A A V R S L F K C L G V G D S S T S T T Q Q V L T D F S V E G T P A M S A T A A E Q V V P P P A A V V A P E A D P A A A S N A P K R P Y V Q R I T L R A A R P E I S T G S G A Q T N	.	Pp15Pep2	Y V Q R I T L R A A R P E I S T G S G A Q T N	.
ORNAMENTAL
Prunus accolade		ATGGAGTACTCACAAGTATCAACTGATGATGGGGAGGTGGAGGTGAAAGAGAAGAGAGGTGTTTCCTATAATTTCTACTTACACCCATGCCATTTCCTTGAAGAAGCAGTTAGGGCCTTTTTCAAGTGTTTGGGTATTGAGAATAGAACACAGGAGGAAAAAGATAATGGGGAAAAAGGCACTGAAACAAACCCTGATAAAATTTCTCCTTCAACCTCCCAAGTAGAGCTACAAGATGATGCTGCAGATCCATCAGTCACAGCAACAGACACAGCAGAAGCTGATCCAGCTCCATCTTCAACTACTACACAAACCTCTgttagtctctctctctctctctctctctctctctctctcacacacacacacactttgcagacatcaagttctttttattat…	.	638		P1PROPEP1	M E Y S Q V S T D D G E V E V K E K R G V S Y N F Y L H P C H F L E E A V R A F F K C L G I E N R T Q E E K D N G E K G T E T N P D K I S P S T S Q V E L Q D D A A D P S V T A T D T A E A D P A P S S T T T Q T S E V A E S L R V V R P P I T R G G G G Q I N	.	P1Pep1	E V A E S L R V V R P P I T R G G G G Q I N	.			ATGGAGAAGGCATCATCAGGAAAGGAGGTCATCATCACTACTGAGAAGATGGTTGCTGTTTCTTATGATCGTTACCAATTCCTTGGAGCAGCAGTTAGGGCTCTTTTCAAGTGTTTGGGTGTTGGGGATTCTTCAACTTCAACCACACAACAAGTGCTTATAGATTTTTCTGTTGAAGCCCAGGAAGTTGTTCCACCGCCAGCGGCAGTAGTAGCCCCGGAAGCTGACCCTGCTACTGCTTCTAACGCCCCAAAAAGACCGGTGAATATAATCCCCCTTCAACTCTCTCtattctctctctctctctctctctctctctctctctctctctctctctctctctctctctctctctctctctctctctaaactgtatatttgtgttgt (incomplete…	.	492	.	P1PROPEP2	M E K A S S G K E V I I T T E K M V A V S Y D R Y Q F L G A A V R A L F K C L G V G D S S T S T T Q Q V L I D F S V E A Q E V V P P P A A V V A P E A D P A T A S N A P K R P V N I I P L Q L S Y V Q R I T L R A A R P E I S T G S G A Q T N	.	P1Pep2	Y V Q R I T L R A A R P E I S T G S G A Q T N	.
Prunus cerasifera	Pissardii	ATGGAGTACTCACAAGTATCAACTGATGATGGGGAGGTGGAGGTGAAAGAGAAGAGAGGTGTTTCCTATAATTTCTACTTACACCCATGTCACTTCCTTGAAGAAGCAGTTAGGGCCTTTTTCAAGTGTTTGGGTATTGAGAATAGAGCACAGGAGGAAAAAGATGATGGGCAAAAAGACACTGAAACAAACCCGAATAAAATTGCTCCTTCAACCTCCCAAGTAGAGCTACAAGATGACGCTGCAGATGCATCAGTCACAGCTACAGACACAACAGAAGCAGATCCAGCTCCATCTTTAACCCTCTCACAAACCCTTgttagtctctctctctctctctctttctttgccgacctcaaattttttttatttttatttatttttgaaccccgaaaggcc…	.	612		PcPROPEP1	M E Y S Q V S T D D G E V E V K E K R G V S Y N F Y L H P C H F L E E A V R A F F K C L G I E N R A Q E E K D D G Q K D T E T N P N K I A P S T S Q V E L Q D D A A D A S V T A T D T T E A D P A P S L T L S Q T L E V A G S L R A V R P P I T T G G G G Q I N	.	PcPep1	E V A G S L R A V R P P I T T G G G G Q I N	.			ATGGAGAAGGCATCATCAGGAAAGCAGGTCATCATCACTACTGAGAAGATGGTTGCTGTTTCTTATGATCGTTACCAATTCCTTGGAGCAGCAGTTAGGGCTCTTTTCAAGTGTTTGGGTGTTGAGGATTCTTCAACTTCAACCACACAACAAGTGCTTATAGATTTTTCTGTTGAAGGGACACCAGCCACGTCAGCTACGGCAGCTACGGCAGCAGAGCAAGCTGTTCCACCGCCAGCGGCAGTAGTAGCCCCGGAAGCTGACCCTGCTGCTGCTTCTAACGCACCTAAAAGACCGgtgattatttcccctctctttctctctctctctccctctctctctctctaaactgtatatttgtgttgtTATGTACAGAGAATTACTCTTCGTGCGGCAAGG…	.	438	.	PcPROPEP2	M E K A S S G K Q V I I T T E K M V A V S Y D R Y Q F L G A A V R A L F K C L G V E D S S T S T T Q Q V L I D F S V E G T P A T S A T A A T A A E Q A V P P P A A V V A P E A D P A A A S N A P K R P Y V Q R I T L R A A R P E I S T G S G A Q T N	.	PcPep2	Y V Q R I T L R A A R P E I S T G S G A Q T N	.
Prunus incisa		ATGGAGTACTCACAAGTATCAACTGATGATGGGGAGGT/CGGAGGTGAAAGAGAAT/CAGAGGTGTTTCCT/CATAATTTCTACTTACACCCGTGCCACTTCCTTGAAGAAGCAGTTAGGGCCTTTTTCAAGTGTTTGGGTATTGAGAATAGAGCACAGGAGGAAAAAGATAATGGGGAAAAAGGCACTGAAACAAACCCTAATAAAATTGCTCCTTCAACCTCCCAAGTAGAGCTACAAGATGATGCTGCAGATCCATCAGTCACAGCAACAGACACAACAGAAGCTGATCCAGCTCCATCTTCAACTACTACACAAACCTCCgtgagtctctctctctctctctgtgtcttacattttgcagacctcaagttctttttattattatttattattgag…	.	622		PiPROPEP1	M E Y S Q V S T D D G E V/A E V K E N R G V S Y/H N F Y L H P C H F L E E A V R A F F K C L G I E N R A Q E E K D N G E K G T E T N P N K I A P S T S Q V E L Q D D A A D P S V T A T D T T E A D P A P S S T T T Q T S E V A V S F R V V R P P I T T G G G G Q I N	.	PiPep1	E V A V S F R V V R P P I T T G G G G Q I N	.			TATGTACAGAGAATTACTCTTCGTGCGGCAAGGCCAGAAATAAGCACAGGGAGTGGTGCTCAGACTAATTGA	.	72	.			.	PiPep2	Y V Q R I T L R A A R P E I S T G S G A Q T N	.
Prunus laurocerasus		ATGGAGTACTCACAAGTATCAACTGGTGATGGGGAGGAGGAGGTGAAGGAGAAGAGAGGTGTTTCCTATAATTACTACTTACACCCATGCTACTTCCTTGAAGAAGCAGTTAGGGCCTTTTTCAAGTGTTTGGGTATTATTGAGAATAGAGCACAGGAGGAAAAAGATGATTGGGAAAAAGGCACTGAAACAAACCTTAACAAAATTGCTACTTCAACCTCCCAAGTAGAGCTACAAGTTGATGCTGCAGATCCATCAGTCACAGCAACAGACACAACAGAAGCTGATCCAGCTCCATCTTCAACTACTACACAAACTTCTgttagtctctctctctctctctctctctctcacacacacacacacactttgcagacatcatgttctttttattattat…	.	628		PlPROPEP1	M E Y S Q V S T G D G E E E V K E K R G V S Y N Y Y L H P C Y F L E E A V R A F F K C L G I I E N R A Q E E K D D W E K G T E T N L N K I A T S T S Q V E L Q V D A A D P S V T A T D T T E A D P A P S S T T T Q T S E V A A S L R V V R P P I T P G G G G Q I N	.	PlPep1	E V A A S L R V V R P P I T P G G G G Q I N	.			ATGGAGAAGGCATCATCAGGAAAGGAGGTCATCATCACTACTGAGAAGATGGTTGCTGTTTCTTATGATCGTTACCAATTCCTTGGAGGAGCAGTTAAGGCTCTTTTCAAATGTTTGGGTGTTGGGGATTCTTCGACTTCAACCACACAAGAAGTTGTTGAAGGGATACCAGCCACGTCAGCTACGGCAGCAGAGCAAGTTTTTCCACCGCCAGCTGCAGTAGTAGCCCCGGAAGCTGACCCTGCTGCTGCTTCTAACGCCCCCAAAAGACCGgtgaatataatcccccttcatctctctctctctctctctctctctctctctctaaactgtatgtttgtgtTATGCACAGAGAATTACACTTCGTGCGGCAAGGCCAGAAATAAGCACAGGGAGTGG…	.	415	.	PlPROPEP2a	M E K A S S G K E V I I T T E K M V A V S Y D R Y Q F L G G A V K A L F K C L G V G D S S T S T T Q E V V E G I P A T S A T A A E Q V F P P P A A V V A P E A D P A A A S N A P K R P Y A Q R I T L R A A R P E I S T G S G A Q T N	.	PlPep2a	Y A Q R I T L R A A R P E I S T G S G A Q T N	.
											.			ATGGAGAAGGCATCATCAGGAAAGGAGGTCATCATCACTACTGAGAAGATGGTTGCTGTTTCTTATGATCGTTACCAATTCCTTGGAGCAGCAGTTAGGGCTCTTTTCAAGTGTTTGGGTGTTGGGGATTCTTCGACTTCAACCACACAAGAAATTGTTGAAGGGACACCAGCCACGTCAGCTACGGCAGCAGAGCAAGTTGTTCCACCGCCAGCGGCAGTAGTAGCCCCGGAAGCTGACCCTGCTGCTGCTTCTAACGCCCCCAAAAGACCGgtgaatataatctcccttcatctctctctctctctctctctctaaactgtatgtttgtgtTATGTACAGAGAATTACACTTCGTGCGGCAAGGCCAGAAATAAGCACAGGGAGTGGTGCTCAGACT…	.	405	.	PlPROPEP2b	M E K A S S G K E V I I T T E K M V A V S Y D R Y Q F L G A A V R A L F K C L G V G D S S T S T T Q E I V E G T P A T S A T A A E Q V V P P P A A V V A P E A D P A A A S N A P K R P Y V Q R I T L R A A R P E I S T G S G A Q T N	.	PlPep2b	Y V Q R I T L R A A R P E I S T G S G A Q T N	.
											.			ATGGAGAAGGCATCATCAGGAAAGGAGGTCATCATCACTACTGAGAAGATGGTTGCTGTTTCTTATGATCGTTACCAATTCCTTGGAGCAGCAGTTAGGGCTCTTTTCAAGTGTTTGGGTGTTGGGGATTCTTCGACTTCAACCACACGAGAAGTTGTTGAAGGGACACCAGCCACGTCAGCTACGGCAGCAGAGCAAGTTGTTCCACCGCCAGCGGCAGTAGTAGCCCCGGAAGCTGACCCTGCTGCTGCTTCTAACGCCCCCAAAAGACCGgtgaatataatctcccttcatctctctctctctctctctctctctctctctctctctctctctctctctctctctaaactgtatgtttgtgtTATGTACAGAGAATTACACTTCGTGCGGCAAGGC…	.	437	.	PlPROPEP2c	M E K A S S G K E V I I T T E K M V A V S Y D R Y Q F L G A A V R A L F K C L G V G D S S T S T T R E V V E G T P A T S A T A A E Q V V P P P A A V V A P E A D P A A A S N A P K R P Y V Q R I T L R A A R P E I S T G S G A Q T N	.			.
Prunus mume		ATGGAGTGCTCACAAGTATCAACTGATGATGGGGAGGCGGAGGTGAAAGAGAAGAGAGGTGTTTCCTATAATTTCTACTTACACCCATGCCACTTCCTTGAAGAAGCAGTTAGGGCCTTTTTCAAGTGTTTGGGTATTGAGAATAGAGCACAGGAGGAAGATGATGGGCAAAAAGACACTGAAACAAACCCTAATAAAATTGCTCCTTCAACCTCCCAAGTAGAGCTACAAGATGATGCTGCAGATCCATCAGTCACAGCAACAGACACAACAGAAGCTGATCCAGCTCCATCTTCAACTACTACACAAACCTCTgttagtctctctctctctctctctctctctctctctctctctctctttacagacatcaatttctttttatttttatttattatt…	.	627		PmPROPEP1	M E C S Q V S T D D G E A E V K E K R G V S Y N F Y L H P C H F L E E A V R A F F K C L G I E N R A Q E E D D G Q K D T E T N P N K I A P S T S Q V E L Q D D A A D P S V T A T D T T E A D P A P S S T T T Q T S E V A G S L R A V R P P I T T G G G G Q I N	.	PmPep1	E V A G S L R A V R P P I T T G G G G Q I N	.			ATGGAGAAGGCATCATCAGGAAAGGAGGTCATCATCACTACTGAGAAGATGGTTGCTGTTTCTTATGATCGTTACCAATTCCTCGGAGCAGCAGTTAGGGCTCTTTTCAAGTGTTTGGGTGTTGGGGATTCTTCAACTTCAACAACACAACAAGTGCATATAGATTTTTCTGTTGAAGGGACACCAGCCACGTCAGCTACGGCAGCAGCAGAGCAAGTTGTTCCACCGCCAGAGGCAGTAGTAGCCCCGGAAGCAGACCCTGCTGCTGCTTCTAACGCCCCTAAAAGACCGgtgaatataatcccccttcatctctctctctctctctctctctctctctccctctaaactgtatatttgtgttgtTATGTACAGAGAATTACTCTTCGTGCGGCAAGG…	.	528	.	PmPROPEP2	M E K A S S G K E V I I T T E K M V A V S Y D R Y Q F L G A A V R A L F K C L G V G D S S T S T T Q Q V H I D F S V E G T P A T S A T A A A E Q V V P P P E A V V A P E A D P A A A S N A P K R P Y V Q R I T L R A A R P E I S T G S G A Q T N	.	PmPep2	Y V Q R I T L R A A R P E I S T G S G A Q T N	.
								.
Prunus serrulata	Amanogawa	ATGGAGTACTCACAAGTATCAACTGATGATGGGGAGGT/CGGAGGTGAAAGAGAATAGAGGTGTTTCCTATAATTTCTACTTACACCCGTGCCACTTCCTTGAAGAAGCAGTTAGGGCCTTTTTCAAGTGTTTGGGTATTGAGAATAGAGCACAGGAGGAAAAAGATAATGGGGAAAAAGGCACTGAAACAAACCCTAATAAAATTGCTCCTTCAACCTCCCAAGTAGAGCTACAAGATGATGCTGCAGATCCATCAGTCACAGCAACAGACACAACAGAAGCTGATCCAGCTCCATCTTCAACTACTACACAAACCTCCgtgagtctctctctctctctctgtgtcttacattttgcagacatcaagttctttttattattatttattattgagcacc…	.	618		Ps1PROPEP1	M E Y S Q V S T D D G E A/V E V K E N R G V S Y N F Y L H P C H F L E E A V R A F F K C L G I E N R A Q E E K D N G E K G T E T N P N K I A P S T S Q V E L Q D D A A D P S V T A T D T T E A D P A P S S T T T Q T S E V A V S F R V V R P P I T T G G G G Q I N	.	Ps1Pep1	E V A V S F R V V R P P I T T G G G G Q I N	.			ATGGAGAAGGCATCATCAGGAAAGGAGGTCATCATCACTACTGAGAAGATGGTTGCTGTTTCTTATGATCGTTACCAATTCCTTGGAGCAGCTGTTAGGGCTCTTTTCAAGTGTTTGGGTGTTGGGGATTCTTCAACTTCAACCGCACAACAAGTGCTTATAGATTTTTCTGTTGAAGGGACACCAGCCACGTCAGCTACGGCAGCAGAACAAGTTGTTCCACCGCAAGCGGCAGTAGTAGCCCCTGAAGCTGACCCTGCTGCTGCTTCTAACGCCCCGAAAAGACCGgtgaatataatctcgcttcatatatatatatatatatatatatatatatatatatatatctctctctctctctctaaactgtatattgtgttgtTATGTACAGAGAATTAC…	.	454	.	Ps1PROPEP2	M E K A S S G K E V I I T T E K M V A V S Y D R Y Q F L G A A V R A L F K C L G V G D S S T S T A Q Q V L I D F S V E G T P A T S A T A A E Q V V P P Q A A V V A P E A D P A A A S N A P K R P Y V Q R I T L R A A R P E I S T G S G A Q T N	.	Ps1Pep2	Y V Q R I T L R A A R P E I S T G S G A Q T N	.
	Kanzan	ATGGAGTACTCACAAGTATCAACTGATGATGGGGAGGC/TGGAGGTGAAAGAGAATAGAGGTGTTTCCTATAATTTCTACTTACACCCGTGCCACTTCCTTGAAGAAGCAGTTAGGGCCTTTTTCAAGTGTTTGGGTATTGAGAATAGAGCACAGGAGGAAAAAGATAATGGGGAAAAAGGCACTGAAACAAACCCTA/GATAAAATTGCTCCTTCAACCTCCCAAGTAGAGCTACAAGATGATGCTGCAGATCCATCAGTCACAGCAACAGACACAACAGAAGCTGATCCAGCTCCATCTTCAACTACTACACAAACCTCCgtgagtctctctctctctctctgtgtcttacattttgcagacatcaagttctttttattattatttattattgagca…	.	620		Ps2PROPEP1a	M E Y S Q V S T D D G E A/V E V K E N R G V S Y N F Y L H P C H F L E E A V R A F F K C L G I E N R A Q E E K D N G E K G T E T N P N/D K I A P S T S Q V E L Q D D A A D P S V T A T D T T E A D P A P S S T T T Q T S E V A V S F R V V R P P I T T G G G G Q I N	.	Ps2Pep1a	E V A V S F R V V R P P I T T G G G G Q I N	.			ATGGAGAAGGCATCATCAGGAAAGGAGGTCATCATCACTACTGAGAAGATGGTTGCTGTTTCTTATGATCGTTACCAATTCCTTGGAGCAGCTGTTAGGGCTCTTTTCAAGTGTTTGGGTGTTGGGGATTCTTCAACTTCAACCGCACAACAAGTGCTTATAGATTTTTCTGTTGAAGGGACACCAGCCACGTCAGCTACGGCAGCAGAACAAGTTGTTCCACCGCAAGCGGCAGTAGTAGCCCCTGAAGCTGACCCTGCTGCTGCTTCTAACGCCCCGAAAAGACCGgtgaatataatctcgcttcatatatatatatatatatatatatatatatatatatatatctctctctctctctctaaactgtatattgtgttgtTATGTACAGAGAATTAC…	.	454	.	Ps2PROPEP2	M E K A S S G K E V I I T T E K MV A V S Y D R Y Q F L G A A V R A L F K C L G V G D S S T S T A Q Q V L I D F S V E G T P A T S A T A A E Q V V P P Q A A V V A P E A D P A A A S N A P K R P Y V Q R I T L R A A R P E I S T G S G A Q T N	.	Ps2Pep2	Y V Q R I T L R A A R P E I S T G S G A Q T N	.
		ATGGAGTACTCACAAGTATCAACTGATGATGGGGAGGC/TGGAGGTGAAAGAGAATAGAGGTGTTTCCTATAATTTCTACTTACACCCGTGCCACTTCCTTGAAGAAGCAGTTAGGGCCTTTTTCAAGTGTTTGGGTATTGAGAATAGAGCACAGGAGGAAAAAGATAATGGGGAAAAAGGCACTGAAACAAACCCTA/GATAAAATTGCTCCTTCAACCTCCCAAGTAGAGCTACAAGATGATGCTGCAGATCCATCAGTCACAGCAACAGACACAACAGAAGCTGATCCAGCTCCATCTTCAACTACTACACAAACCTCCgtgagtctctctctctctctctgtgtcttacattttgcagacatcaagttctttttattattatttattattgagca…	.	620		Ps2PROPEP1b	M E Y S Q V S T D D G E A/V E V K E N R G V S Y N F Y L H P C H F L E E A V R A F F K C L G I E N R A Q E E K D N G E K G T E T N P N/D K I A P S T S Q V E L Q D D A A D P S V T A T D T T E A D P A P S S T T T Q T S E V A E S L R V V R P P I T T G G G G Q I N	.	Ps2Pep1b	E V A E S L R V V R P P I T T G G G G Q I N
	Royal burgundy	ATGGAGTACTCACAAGTATCAACTGATGATGGGGAGGCGGAGGTGAAAGAGAATAGAGGTGTTTCCTATAATTTCTACTTACACCCGTGCCACTTCCTTGAAGAAGCAGTTAGGGCCTTTTTCAAGTGTTTGGGTATTGAGAATAGAGCACAGGAGGAAAAAGATAATGGGGAAAAAGGCACTGAAACAAACCCTAATAAAATTGCTCCTTCAACCTCCCAAGTAGAGCTACAAGATGATGCTGCAGATCCATCAGTCACAGCAACAGACACAACAGAAGCTGATCCAGCTCCATCTTCAACTACTACACAAACCTCCgtgagtctctctctctctctctgtgtcttacattttgcagacatcaagttctttttattattatttattattgagcaccga…	.	616		Ps3PROPEP1	M E Y S Q V S T D D G E A E V K E N R G V S Y N F Y L H P C H F L E E A V R A F F K C L G I E N R A Q E E K D N G E K G T E T N P N K I A P S T S Q V E L Q D D A A D P S V T A T D T T E A D P A P S S T T T Q T S E V A V S F R V V R P P I T T G G G G Q I N	.	Ps3Pep1	E V A V S F R V V R P P I T T G G G G Q I N	.			ATGGAGAAGGCATCATCAGGAAAGGAGGTCATCATCACTACTGAGAAGATGGTTGCTGTTTCTTATGATCGTTACCAATTCCTTGGAGCAGCTGTTAGGGCTCTTTTCAAGTGTTTGGGTGTTGGGGATTCTTCAACTTCAACCGCACAACAAGTGCTTATAGATTTTTCTGTTGAAGGGACACCAGCCACGTCAGCTACGGCAGCAGAACAAGTTGTTCCACCGCAAGCGGCAGTAGTAGCCCCTGAAGCTGACCCTGCTGCTGCTTCTAACGCCCCGAAAAGACCGgtgaatataatctcgcttcatatatatatatatatatatatatatatatatatatatatctctctctctctctctaaactgtatattgtgttgtTATGTACAGAGAATTAC…	.	455	.	Ps3PROPEP2	M E K A S S G K E V I I T T E K M V A V S Y D R Y Q F L G A A V R A L F K C L G V G D S S T S T A Q Q V L I D F S V E G T P A T S A T A A E Q V V P P Q A A V V A P E A D P A A A S N A P K R P Y V Q R I T L R A A R P E I S T G S G A Q T N	.	Ps3Pep2	Y V Q R I T L R A A R P E I S T G S G A Q T N	.
Prunus spinosa		GAAGTTGCTGGAAGCTTAAGGGCTGTTAGACCACCAATAACCAGGGGGGGAGGTGGGCAGATCAATTAA	.	69				.	PspPep1	E V A G S L R A V R P P I T R G G G G Q I N	.			ATGGAGAAGGCATCATCAGGAAAGGAGGTCATCATCACTACTGAGAAGATGGTTGCTGTTTCTTATGATCGTTACCAATTCCTTGGAGCAGCAGTTAGGGCTCTTTTCAAGTGTTTGGGTGTTGAGGATTCTTCAACTTCAACCACACAACAAGTGCTTATAGATTTTTCTGTTGAAGGGACACCAGCCACGTCAGCTACGGCAGCAGAGCAAGCTGTTCCACCG/ACCAGCGGCAGTAGTAGCCCCGGAAGCTGACCCTGCTGCTGCTTCTAACGCCCCTAAAAGACCGgtgaatatatcacccttccttctctcttttttctttttttttttctcttctttaaacggaatatttgtgttgttttttacagaaaattactcttctggcggcagggcca…	.	479	.	PspPROPEP2a	M E K A S S G K E V I I T T E K M V A V S Y D R Y Q F L G A A V R A L F K C L G V E D S S T S T T Q Q V L I D F S V E G T P A T S A T A A E Q A V P P P A A V V A P E A D P A A A S N A P K R P Y V Q R I T L R A A R P E I S T G S G A Q T N	.	PspPep2a	Y V Q R I T L R A A R P E I S T G S G A Q T N	.
											.			ATGGAGAAGGCATCATCAGGAAAGGAGGTCATCATCACTACTGAGAAGATGGTTGCTGTTTCTTATGATCGTTACCAATTCCTTGGAGCAGCAGTTAGGGCTCTTTTCAAGTGTTTGGGTGTTGAGGATTCTTCAACTTCAACCACACAACAAGTGCTTATAGATTTTTCTGTTGAAGGGACACCAGCCACGTCAGCTACGGCAGCAGAGCAAGCTGTTCCACCG/ACCAGCGGCAGTAGTAGCCCCGGAAGCTGACCCTGCTGCTGCTTCTAACGCCCCTAAAAGACCGgtgaatatatcacccttccttctctcttttttctttttttttttctcttctttaaacggaatatttgtgttgttttttacagaaaattactcttctggcggcagggcca…	.	479	.	PspPROPEP2b	M E K A S S G K E V I I T T E K M V A V S Y D R Y Q F L G A A V R A L F K C L G V E D S S T S T T Q Q V L I D F S V E G T P A T S A T A A E Q A V P P P A A V V A P E A D P A A A S N A P K R P Y V Q G I T L R A A R P E I S T G S G A Q T N	.	PspPep2b	Y V Q G I T L R A A R P E I S T G S G A Q T N	.
Prunus subhirtella		ATGGAGTACTCACAAGTATCAACTGATGATGGGGAGGTGGAGGTGAAAGAGAAGAGAGGTGTTTCCTATAATTTCTACTTACACCCATGCCATTTCCTTGAAGAAGCAGTTAGGGCCTTTTTCAAGTGTTTGGGTATTGAGAATAGAACACAGGAGGAAAAAGATAATGGGGAAAAAGGCACTGAAACAAACCCTGATAAAATTTCTCCTTCAACCTCCCAAGTAGAGCTACAAGATGATGCTGCAGATCCATCAGTCACAGCAACAGACACAGCAGAAGCTGATCCAGCTCCATCTTCAACTACTACACAAACCTCTgttagtctctctctctctctctctctctctctctctctcacacacacacacactttgcagacatcaagttctttttattat…	.	638		PsuPROPEP1	M E Y S Q V S T D D G E V E V K E K R G V S Y N F Y L H P C H F L E E A V R A F F K C L G I E N R T Q E E K D N G E K G T E T N P D K I S P S T S Q V E L Q D D A A D P S V T A T D T A E A D P A P S S T T T Q T S E V A E S L R V V R P P I T R G G G G Q I N	.	PsuPep1	E V A E S L R V V R P P I T R G G G G Q I N	.			ATGGAGAAGGCATCATCAGGAAAGGAGGTCATCATCACTACTGAGAAGATGGTTGCTGTTTCTTATGATCGTTACCAATTCCTTGGAGCAGCAGTTAGGGCTCTTTTCAAGTGTTTGGGTGTTGGGGATTCTTCAACTTCAACCACACAACAAGTGCTTATAGATTTTTCTGTTGAAGCCCAGGAAGTTGTTCCACCGCCAGCGGCAGTAGTAGCCCCGGAAGCTGACCCTGCTACTGCTTCTAACGCCCCAAAAAGACCGgtgaatataatcccccttcaactctctctctctctctctctctctctctctctctctctctctctctctctctctctctctctctctctctctctctaaactgtatatttgtgttgtTATGTACAGAGAATTACTCTT…	.	450	.	PsuPROPEP2	M E K A S S G K E V I I T T E K M V A V S Y D R Y Q F L G A A V R A L F K C L G V G D S S T S T T Q Q V L I D F S V E A Q E V V P P P A A V V A P E A D P A T A S N A P K R P Y V Q R I T L R A A R P E I S T G S G A Q T N	.	PsuPep2	Y V Q R I T L R A A R P E I S T G S G A Q T N	.
Numbers in italic letters indicate the lengh of the DNA sequence encoding the mature Pep
