# Supplementary material for: Diversity of plant defense elicitor peptides within the Rosaceae
Source: BMC Genet. 2018 Jan 23;19:11. doi: 10.1186/s12863-017-0593-4 (PMC5782389; doi:10.1186/s12863-017-0593-4)
Supplement: Supplementary file 2 — DNA and protein sequences of the identified Pyreae Pep and, in many examples, PROPEP sequences. Intron sequences are shown in lower case. In specific cases a given variety contained two sequences: the different nucleotide and amino acid positions are indicated with a bar. (XLSX 27 kb) [file 12863_2017_593_MOESM2_ESM.xlsx]

## Sheet: PYREAE
Additional file 3. DNA and protein sequences of the identified Pyreae Pep and, in many examples, PROPEP sequences. Intron sequences are shown in lower case. In specific cases a given variety contained two sequences: the different nucleotide and amino acid positions are indicated with a bar.
		Pep3											Pep4
Species	Variety/Cultivar	DNA Sequence		Lenght		PROPEP Code	PROPEP sequence		Pep Code	Pep motif	Reference		DNA Sequence		Lenght		PROPEP Code	PROPEP sequence		Pep Code	Pep motif	Reference
EDIBLE
Cydonia oblonga		ATGGAAAAGTACTCATCATCAACAACATCAAAAGAAAAAATGTTAGATGTTTACAATAAAAAGCCATGCCGCAATTTCTTTGAAAAAGCAGTGAGGGCACTTTTCAAGTGTTTGGGTGTTGAGGCTTCTTCTTCACCTGCAAAAACCTCGgtgattaatctctctctctctctctctctctcttatatatgtatgtgtgtgtgtgtgtgtgtgtgtgtgtgtgtgtgtgtgtgtgtataatatgtgcattttggtaatactgtcatgttgtctatttgcatgCAGCGCGGAATCGTATGTACGGAAAACCCACCTATAAGCACAGGGAGTGGTGGTCAAATTAATTGA	.	348		CyPROPEP3	M E K Y S S S T T S K E K M L D V Y N K K P C R N F F E K A V R A L F K C L G V E A S S S P A K T S Q R G I V C T E N P P I S T G S G G Q I N	.	CyPep3	Q R G I V C T E N P P I S T G S G G Q I N			ATGGAGTACTCACAGTCACAAAAAGTATCAGCTGATGAGGAGGAGGAGTTGATGGAGAAGAGAAGTTACTATATATTTCCATGCCACTTCCTTGAAGAAGCCGTCCGGGCTTTTTTCAAGTGTTTGGGTATTGAGACTAAATATCAGGAGGACAAAGACACTGATGAAATAAACCCCAAGAAAATTACTCCTCCAACCTCAGAACAGCTACTTGATGGTGCAGTTCCATCACTTCTGACGACATACGGTGATCCTCCATCTTCATCAGCTACAGAAACTGCAGTTAgtatctctctctctctctctctctctctctctctctataacacatatattgtagacatgcattgtgggttttcgttttcgtttattttatttgatgaattaacttcggagcgg…	.	616		CyPROPEP4a	M E Y S Q S Q K V S A D E E E E L M E K R S Y Y I F P C H F L E E A V R A F F K C L G I E T K Y Q E D K D T D E I N P K K I T P P T S E Q L L D G A V P S L L T T Y G D P P S S S A T E T A V D E A A A I T R I K E S A R E R P G L S T G E G G K T N	.	CyPep4	D E A A A I T R I K E S A R E R P G L S T G E G G K T N
													ATGGAGTACTCACAGTCACAAAAAGTATCAGCTGATGATGAGGAGGAGTTGATGGAGAAGAGAAGTTACTATATATTTCCATGCCACTTCCTTGAAGAAGCCGTCCGGGCTTTTTTCAAGTGTTTGGGTATTGAGACTAAATATCAGGAGGACAAAGACACTGATGAAATAAACCCCAAGAAAATTACTCCTCCAACCTCAGAACAGCTACTTGATGGTGCAGTTCCATCACTTCTGACGACATACGGTGATCCTCCATCTTCATCGGCTACAGAAACTGCAGTTAgtatctctctctctctctctctctctctctctctataacacatatattgtagacatgcattgtgggttttcgttttcgtttattttatttgatgaattaacttcggagcggaa…	.	613		CyPROPEP4b	M E Y S Q S Q K V S A D D E E E L M E K R S Y Y I F P C H F L E E A V R A F F K C L G I E T K Y Q E D K D T D E I N P K K I T P P T S E Q L L D G A V P S L L T T Y G D P P S S S A T E T A V D E A A A I T R I K E S A R E R P G L S T G E G G K T N	.
Eriobotrya japonica	Angelino	CAGCGCGGAATCGTATGTGCGGAAGAGCCACCTTTAAGCACAGGGAGTGGTGGTCAAATTAATTGA	.	66				.	EjPep3	Q R G I V C A E E P P L S T G S G G Q I N			ATGGAGTACACACAGTCGCATAAAGTATCAGCTGATGAGGAGGAGGAGTTGATGGAGAAGAGAAGTTACTATATATTTCCATGCCACTTCCTTGAAGAAGCCGTCCGGGCTTTTTTCAAGTGTTTGGGCATTGAAACTAAATCTCAGGAGGACAAAGACACTGATGAAATAAACCCCGAGAAAATTACTCCTCCAACCTCAGAACAGCTACTTGATGGTGCAGTTCCATCATTTCTGATGACATACGGTGATCCTCCATCTTCATCAGCTACAGAAACTGCAgttagtctctctctctctctctctctctctctctctctaacacatatattgtagacatgcattgtgggtttttgttttcgtttattttatttgatgaattgaattcggagcggaatt…	.	605		EjPROPEP4	M E Y T Q S H K V S A D E E E E L M E K R S Y Y I F P C H F L E E A V R A F F K C L G I E T K S Q E D K D T D E I N P E K I T P P T S E Q L L D G A V P S F L M T Y G D P P S S S A T E T A D E A A A I T R I K V S S R E R P G L S T G E G G K T T	.	EjPep4	D E A A A I T R I K V S S R E R P G L S T G E G G K T T
Malus domestica (=communis = pumilia)	Ciri Vermell	ATGGAAGAGCACTCATCATCAACAACATCAAAAGAGAAGATATTGGATGTTTACAATAAGAAGCCATGCCGCAAGTTCTTTGAAGAAACAGTGAGGGCACTTTTCAAGTGTTTGGGTGTTGAGGCTTCTTCTTCACCTGCAGAAACCTCGgtgattaatctccccccctaatatatatatatagatatataaagtatgtgtgcaattaggtaatactctcatgttgtatatttgcatgCAGCGCGGAATCGTATGTGCGGAAAACCCACCTTTAAGCACAGGGAGTGGTGGTCAAATTAATTGA	.	304		Mdo1PROPEP3	M E E H S S S T T S K E K I L D V Y N K K P C R K F F E E T V R A L F K C L G V E A S S S P A E T S Q R G I V C A E N P P L S T G S G G Q I N	.	Mdo1Pep3	Q R G I V C A E N P P L S T G S G G Q I N			GACGAAGCTGCTGAAGTTACAAGGATAAAGGTGAGCACTCGAGAAAGACCTGGACTAAGCACAGGGGAAGGTGGAAAAACTAATTGAT	.	88				.	Mdo1Pep4	D E A A E V T R I K V S T R E R P G L S T G E G G K T N
	Fuji	ATGGAAGAGCACTCATCATCAACAACATCAAAAGAGAAGATATTGGATGTTTACAATAAGAAGCCATGCCGCAAGTTCTTTGAAGAAACAGTGAGGGCACTTTTCAAGTGTTTGGGTGTTGAGGCTTCTTCTTCACCTGCAGAAACCTCGgtgattaatctccccccctaatatatatatatagatatataaagtatgtgtgcaattaggtaatactctcatgttgtatatttgcatgCAGCGCGGAATCGTATGTGCGGAAAACCCACCTTTAAGCACAGGGAGTGGTGGTCAAATTAATTGA	.	304		Mdo2PROPEP3	M E E H S S S T T S K E K I L D V Y N K K P C R K F F E E T V R A L F K C L G V E A S S S P A E T S Q R G I V C A E N P P L S T G S G G Q I N	.	Mdo2Pep3	Q R G I V C A E N P P L S T G S G G Q I N			ATGGAGTACTCACAGTCGCATGAAGTATCAGCTGATGAGGAGGAGGAGTTGATGGAGAAGAGAAGTTACTATATATTTCCATGCCACTTCCTTGAAGAAGCCGTCCGGGCTTTTTTCAAGTGTTTGGGCATTGAGACTAAATCTCAGGAGGTGAGAGACACTGATGAAATAAACCCCGAGAAAATTACTCCTCCAATCTCAGAACAGCTACTTGATGGTGCAGTTCCATCACTTCTGATGACATACGGTGATCCTCCATCTTCATCAGCTACAGAAACTGCAGTTAatctctctctctctctctctctctctctctctctctctctctatcacacatattttgtacacgtgctttgtgggtttttgttttcgttttttttttttgatgaattatctttg…	.	614		Mdo2PROPEP4	M E Y S Q S H E V S A D E E E E L M E K R S Y Y I F P C H F L E E A V R A F F K C L G I E T K S Q E V R D T D E I N P E K I T P P I S E Q L L D G A V P S L L M T Y G D P P S S S A T E T A V E E A A A V T R I N V S T R E R P G L S T G E G G K T N	.	Mdo2Pep4	E E A A A V T R I N V S T R E R P G L S T G E G G K T N
	Golden Delicious	ATGGAAGAGCACTCATCATCAACAACATCAAAAGAGAAGATATTGGATGTTTACAATAAGAAGCCATGCCGCAAGTTCTTTGAAGAAACAGTGAGGGCACTTTTCAAGTGTTTGGGTGTTGAGGCTTCTTCTTCACCTGCAGAAACCTCGgtgattaatctccccccctaatatatatatatagatatataaagtatgtgtgcaattaggtaatactctcatgttgtatatttgcatgCAGCGCGGAATCGTATGTGCGGAAAACCCACCTTTAAGCACAGGGAGTGGTGGTCAAATTAATTGA	.	304		Mdo3PROPEP3	M E E H S S S T T S K E K I L D V Y N K K P C R K F F E E T V R A L F K C L G V E A S S S P A E T S Q R G I V C A E N P P L S T G S G G Q I N	.	Mdo3Pep3	Q R G I V C A E N P P L S T G S G G Q I N			ATGGAGTACTCACAGTCGCATGAAGTATCAGCTGATGAGGAGGAGGAGTTGATGGAGAAGAGAAGTTACTATATATTTCCATGCCACTTCCTTGAAGAAGTCGTCCGGGCTTTTTTCAAGTGTTTGGGCATTCAGACTAAATCTCAGGAGGTGAAAGACACTGATGAAATAAACCCCGAGAAAATTACTCCTCCAACCTCAGAACAGCTACTTGATGGTGCAGTTCCATCACTTCTGATGACATACGGTGATCCTCCATCTTCATCAGCTACAGAAACTGCActctctctctctctctctctctctctctctctctctctctctttttataacacatatattgtagacctgcattgtgggtttttgttttcgtttattttatttgatgaattaaatttg…	.	644		Mdo3PROPEP4	M E Y S Q S H E V S A D E E E E L M E K R S Y Y I F P C H F L E E V V R A F F K C L G I Q T K S Q E V K D T D E I N P E K I T P P T S E Q L L D G A V P S L L M T Y G D P P S S S A T E T A E E A A E V T R I K V S T R E R P G L S T G E G G K T N	.	Mdo3Pep4	E E A A E V T R I K V S T R E R P G L S T G E G G K T N
	Granny Smith	ATGGAAGAGCACTCATCATCAACAACATCAAAAGAGAAGATATTGGATGTTTACAATAAGAAGCCATGCCGCAAGTTCTTTGAAGAAACAGTGAGGGCACTTTTCAAGTGTTTGGGTGTTGAGGCTTCTTCTTCACCTGCAGAAACCTCGgtgattaatctccccccctaatatatatatatagatatataaagtatgtgtgcaattaggtaatactctcatgttgtatatttgcatgCAGCGCGGAATCGTATGTGCGGAAAACCCACCTTTAAGCACAGGGAGTGGTGGTCAAATTAATTGA	.	304		Mdo4PROPEP3	M E E H S S S T T S K E K I L D V Y N K K P C R K F F E E T V R A L F K C L G V E A S S S P A E T S Q R G I V C A E N P P L S T G S G G Q I N	.	Mdo4Pep3	Q R G I V C A E N P P L S T G S G G Q I N			GACGAAGCTGCTGAAGTTACAAGGATAAAGGTGAGCACTCGAGAAAGACCTGGACTAAGCACAGGGGAAGGTGGAAAAACTAATTGAT	.	88				.	Mdo4Pep4	D E A A E V T R I K V S T R E R P G L S T G E G G K T N
	King of the Pippins	ATGGAAGAGCACTCATCATCAACAACATCAAAAGAGAAGATATTGGATGTTTACAATAAGAAGCCATGCCGCAAGTTCTTTGAAGAAACAGTGAGGGCACTTTTCAAGTGTTTGGGTGTTGAGGCTTCTTCTTCACCTGCAGAAACCTCGgtgattaatctccccccctaatatatatatatagatatataaagtatgtgtgcaattaggtaatactctcatgttgtatatttgcatgCAGCGCGGAATCGTATGTGCGGAAAACCCACCTTTAAGCACAGGGAGTGGTGGTCAAATTAATTGA	.	304		Mdo5PROPEP3	M E E H S S S T T S K E K I L D V Y N K K P C R K F F E E T V R A L F K C L G V E A S S S P A E T S Q R G I V C A E N P P L S T G S G G Q I N	.	Mdo5Pep3	Q R G I V C A E N P P L S T G S G G Q I N			GACGAAGCTGCTGAAGTTACAAGGATAAAGGTGAGCACTCGAGAAAGACCTGGACTAAGCACAGGGGAAGGTGGAAAAACTAATTGAT	.	89				.	Mdo5Pep4	D E A A E V T R I K V S T R E R P G L S T G E G G K T N
	OzarK Gold	CAGCGCGGAATCGTATGTGCGGAAAACCCACCTTTAAGCACAGGGAGTGGTGGTCAAATTAATTGA	.	66				.	Mdo6Pep3	Q R G I V C A E N P P L S T G S G G Q I N			ATGGAGTACTCACAGTCGCATGAAGTATCAGCTGATGAGGAGGAGGAGTTGATGGAGAAGAGAAGTTACTATATATTTCCATGCCACTTCCTTGAAGAAGTCGTCCGGGCTTTTTTCAAGTGTTTGGGCATTCAGACTAAATCTCAGGAGGTGAAAGACACTGATGAAATAAACCCCGAGAAAATTACTCCTCCAACCTCAGAACAGCTACTTGATGGTGCAGTTCCATCACTTCTGATGACATACGGTGATCCTCCATCTTCATCAGCTACAGAAACTGCAGTTActctctctctctctctctctataacacatatattgtagacatgcattgtgggtttttgttttcgtttattttatttgatgaattaacttcggagcggaatttgaacttgagac…	.	593		Mdo6PROPEP4	M E Y S Q S H E V S A D E E E E L M E K R S Y Y I F P C H F L E E V V R A F F K C L G I Q T K S Q E V K D T D E I N P E K I T P P T S E Q L L D G A V P S L L M T Y G D P P S S S A T E T A V D E A A E V T R I K V S T R E R P G L S T G E G G K T N	.	Mdo6Pep4	D E A A E V T R I K V S T R E R P G L S T G E G G K T N
	Pink Lady	ATGGAAGAGCACTCATCATCAACAACATCAAAAGAGAAGATATTGGATGTTTACAATAAGAAGCCATGCCGCAAGTTCTTTGAAGAAACAGTGAGGGCACTTTTCAAGTGTTTGGGTGTTGAGGCTTCTTCTTCACCTGCAGAAACCTCGgtgattaatctccccccctaatatatatatatagatatataaagtatgtgtgcaattaggtaatactctcatgttgtatatttgcatgCAGCGCGGAATCGTATGTGCGGAAAACCCACCTTTAAGCACAGGGAGTGGTGGTCAAATTAATTGA	.	304		Mdo7PROPEP3	M E E H S S S T T S K E K I L D V Y N K K P C R K F F E E T V R A L F K C L G V E A S S S P A E T S Q R G I V C A E N P P L S T G S G G Q I N	.	Mdo7Pep3	Q R G I V C A E N P P L S T G S G G Q I N			ATGGAGTACTCACAGTCGCATGAAGTATCAGCTGATGAGGAGGAGGAGTTGATGGAGAAGAGAAGTTACTATATATTTCCATGCCACTTCCTTGAAGAAGTCGTCCGGGCTTTTTTCAAGTGTTTGGGCATTCAGACTAAATCTCAGGAGGTGAAAGACACTGATGAAATAAACCCCGAGAAAATTACTCCTCCAACCTCAGAACAGCTACTTGATGGTGCAGTTCCATCACTTCTGATGACATACGGTGATCCTCCATCTTCATCAGCTACAGAAACTGCAtctctctctctctataacacatatattgtagacctgcattgtgggtttttgttttcgtttattttatttgatgaattaactttggagcggaatttgaacttgagacctcttttaata…	.	581		Mdo7PROPEP4	M E Y S Q S H E V S A D E E E E L M E K R S Y Y I F P C H F L E E V V R A F F K C L G I Q T K S Q E V K D T D E I N P E K I T P P T S E Q L L D G A V P S L L M T Y G D P P S S S A T E T A D E A A E V T R I K V S T R E R P G L S T G E G G K T N	.	Mdo7Pep4	D E A A E V T R I K V S T R E R P G L S T G E G G K T N
	Pomer Nan	ATGGAAGAGCACTTATCATCAACAACATCAAAAGAGAAGATATTGGATGTTTACAATAAGAAGCCATGCCGCAAGTTTTTTGAAGAAACAGTGAGGGCACTTTTCAAGTGTTTGGGTGTTGAGGCTTTTTTTTCACCTGCAGAAACCTCGgtgattaatttccccccctaatatatatatatagatatataaagtatgtgtgcaattaggtaatactttcatgttgtatatttgcatgCAGCGCGGAATTGTATGTGCGGAAAACCCACCTTTAAGCACAGGGAGTGGTGGTCAAATTAATTGA	.	304		Mdo8PROPEP3	M E E H L S S T T S K E K I L D V Y N K K P C R K F F E E T V R A L F K C L G V E A F F S P A E T S Q R G I V C A E N P P L S T G S G G Q I N	.	Mdo8Pep3	Q R G I V C A E N P P L S T G S G G Q I N			GACGAAGCTGCTGAAGTTACAAGGATAAAGGTGAGCACTCGAGAAAGACCTGGACTAAGCACAGGGGAAGGTGGAAAAACGAATTGA	.	87				.	Mdo8Pep4	D E A A E V T R I K V S T R E R P G L S T G E G G K T N
	Rome Beauty	ATGGAAGAGTACTCATCATCAACAACATTAAAAGAGAAGTTATTGGATGTTTACAATAAAAAGCCATGCCGCAAGTTCTTTGAAGAAACAGTGAGGGCACTTTTCAAGTGTTTGGGTGTTGAGGCTTCTTCTTCACCTGCAGAAACCTCGgtgattaatctccccctctaatatatatatatatatatatataaagtatgtgtgcaattaggtaatactctcatgttgtatatttgcatgCAGCGCGGAATCGTATGTGCGGAAAACCCACCTTTAAGCACAGGGAGTGGTGGTCAAATTAATTGA	.	306		Mdo9PROPEP3	M E E Y S S S T T L K E K L L D V Y N K K P C R K F F E E T V R A L F K C L G V E A S S S P A E T S Q R G I V C A E N P P L S T G S G G Q I N	.	Mdo9Pep3	Q R G I V C A E N P P L S T G S G G Q I N			GACGAAGCTGCTGAAGTTACAAGGATAAAGGTGAGCACTCGAGAAAGACCTGGACTAAGCACAGGGGAAGGTGGAAAAACTAATTGAT	.	89				.	Mdo9Pep4	D E A A E V T R I K V S T R E R P G L S T G E G G K T N
	Royal Gala	ATGGAAGAGCACTCATCATCAACAACATCAAAAGAGAAGATATTGGATGTTTACAATAAGAAGCCATGCCGCAAGTTCTTTGAAGAAACAGTGAGGGCACTTTTCAAGTGTTTGGGTGTTGAGGCTTCTTCTTCACCTGCAGAAACCTCGgtgattaatctccccccctaatatatatatatagatatataaagtatgtgtgcaattaggtaatactctcatgttgtatatttgcatgCAGCGCGGAATCGTATGTGCGGAAAACCCACCTTTAAGCACAGGGAGTGGTGGTCAAATTAATTGA	.	304		Mdo10PROPEP3	M E E H S S S T T S K E K I L D V Y N K K P C R K F F E E T V R A L F K C L G V E A S S S P A E T S Q R G I V C A E N P P L S T G S G G Q I N	.	Mdo10Pep3	Q R G I V C A E N P P L S T G S G G Q I N			ATGGAGTACTCACAGTCGCATGAAGTATCAGCTGATGAGGtGGAGGAGTTGATGGAGAAGAGAAGTTACTATATATTTCCATGCCACTTCCTTGAAGAAGCCGTCCGGGCTTTTTTCAAGTGTTTGGGCATTGAGACTAAATCTCAGGAGGTGAGAGACACTGATGAAATAAACCCCGAGAAAATTACTCCTCCAATCTCAGAACAGCTACTTGATGGTGCAGTTCCATCACTTCTGATGACATACAGTGATCCTCCATCTTCATCAGCTACAGAAACTGCAgttaatctctctctctctctctctctctctctctctctctctctctataacacatatattgtagacgtgcattgtgggtttttgttttcgtttattttatttgatgaattaactttg…	.	614		Mdo10PROPEP4a	M E Y S Q S H E V S A D E V E E L M E K R S Y Y I F P C H F L E E A V R A F F K C L G I E T K S Q E V R D T D E I N P E K I T P P I S E Q L L D G A V P S L L M T Y S D P P S S S A T E T A E E A A A V T R I N V S T R E R P G L S T G E G G K T N	.	Mdo10aPep4	E E A A A V T R I N V S T R E R P G L S T G E G G K T N
													ATGGAGTACTCACAGTCGCATGAAGTATCAGCTGATGAGGtGGAGGAGTTGATGGAGAAGAGAAGTTACTATATATTTCCATGCCACTTCCTTGAAGAAGCCGTCCGGGCTTTTTTCAAGTGTTTGGGCATTGAGACTAAATCTCAGGAGGTGAGAGACACTGATGAAATAAACCCCGAGAAAATTACTCCTCCAATCTCAGAACAGCTACTTGATGGTGCAGTTCCATCACTTCTGATGACATACAGTGATCCTCCATCTTCATCAGCTACAGAAACTGCAgttaatctctctctctctctctctctctctctctctctctctctctataacacatatattgtagacgtgcattgtgggtttttgttttcgtttattttatttgatgaattaactttg…	.	614		Mdo10PROPEP4b	M E Y S Q S H E V S A D E V E E L M E K R S Y Y I F P C H F L E E A V R A F F K C L G I E T K S Q E V R D T D E I N P E K I T P P I S E Q L L D G A V P S L L M T Y S D P P S S S A T E T A E E A A A V T R I N V S T R E R P G L S T G E G G K T N	.	Mdo10bPep4	E E A A E V T R I K V S T R E R P G L S T G E G G K T N
	Rosy Glow	ATGGAAGAGCACTCATCATCAACAACATCAAAAGAGAAGATATTGGATGTTTACAATAAGAAGCCATGCCGCAAGTTCTTTGAAGAAACAGTGAGGGCACTTTTCAAGTGTTTGGGTGTTGAGGCTTCTTCTTCACCTGCAGAAACCTCGgtgattaatctccccccctaatatatatatatagatatataaagtatgtgtgcaattaggtaatactctcatgttgtatatttgcatgCAGCGCGGAATCGTATGTGCGGAAAACCCACCTTTAAGCACAGGGAGTGGTGGTCAAATTAATTGA	.	304		Mdo11PROPEP3	M E E H S S S T T S K E K I L D V Y N K K P C R K F F E E T V R A L F K C L G V E A S S S P A E T S Q R G I V C A E N P P L S T G S G G Q I N	.	Mdo11Pep3	Q R G I V C A E N P P L S T G S G G Q I N			ATGGAGTACTCACAGTCGCATGAAGTATCAGCTGATGAGGAGGAGGAGTTGATGGAGAAGAGAAGTTACTATATATTTCCATGCCACTTCCTTGAAGAAGTCGTCCGGGCTTTTTTCAAGTGTTTGGGCATTCAGACTAAATCTCAGGAGGTGAAAGACACTGATGAAATAAACCCCGAGAAAATTACTCCTCCAACCTCAGAACAGCTACTTGATGGTGCAGTTCCATCACTTCTGATGACATACGGTGATCCTCCATCTTCATCAGCTACAGAAACTGCAgttagtctctctctctctctctctctctctctctctctctctctctctctctctctctctataacacatatattgtagacctgcattgtgggtttttgttttcgtttattttatttg…	.	628		Mdo11PROPEP4	M E Y S Q S H E V S A D E E E E L M E K R S Y Y I F P C H F L E E V V R A F F K C L G I Q T K S Q E V K D T D E I N P E K I T P P T S E Q L L D G A V P S L L M T Y G D P P S S S A T E T A D E A A E V T R I K V S T R E R P G L S T G E G G K T N	.	Mdo11Pep4	D E A A E V T R I K V S T R E R P G L S T G E G G K T N
	Top Red	ATGGAAGAGCACTCATCATCAACAACATCAAAAGAGAAGATATTGGATGTTTACAATAAGAAGCCATGCCGCAAGTTCTTTGAAGAAACAGTGAGGGCACTTTTCAAGTGTTTGGGTGTTGAGGCTTCTTCTTCACCTGCAGAAACCTCGgtgattaatctccccccctaatatatatatatagatatataaagtatgtgtgcaattaggtaatactctcatgttgtatatttgcatgCAGCGCGGAATCGTATGTGCGGAAAACCCACCTTTAAGCACAGGGAGTGGTGGTCAAATTAATTGA	.	304		Mdo12PROPEP3	M E E H S S S T T S K E K I L D V Y N K K P C R K F F E E T V R A L F K C L G V E A S S S P A E T S Q R G I V C A E N P P L S T G S G G Q I N	.	Mdo12Pep3	Q R G I V C A E N P P L S T G S G G Q I N			ATGGAGTACTCACAGTCGCATGAAGTATCAGCTGATGAGGAGGAGGAGTTGATGGAGAAGAGAAGTTACTATATATTTCCATGCCACTTCCTTGAAGAAGCCGTCCGGGCTTTTTTCAAGTGTTTGGGCATTGAGACTAAATCTCAGGAGGTGAGAGACACTGATGAAATAAACCCCGAGAAAATTACTCCTCCAATCTCAGAACAGCTACTTGATGGTGCAGTTCCATCACTTCTGATGACATACGGTGATCCTCCATCTTCATCAGCTACAGAAACTGCAGTTAatctctctctctctctctctctctctctctctctctctctctatcacacatattttgtacacgtgctttgtgggtttttgttttcgttttttttttttgatgaaGAGGAAGCT…	.	478		Mdo12PROPEP4	M E Y S Q S H E V S A D E E E E L M E K R S Y Y I F P C H F L E E A V R A F F K C L G I E T K S Q E V R D T D E I N P E K I T P P I S E Q L L D G A V P S L L M T Y G D P P S S S A T E T A V E E A A A V T R I N V S T R E R P G L S T G E G G K T N	.	Mdo12Pep4	E E A A A V T R I N V S T R E R P G L S T G E G G K T N
	Starking	ATGGAAGAGCACTCATCATCAACAACATCAAAAGAGAAGATATTGGATGTTTACAATAAGAAGCCATGCCGCAAGTTCTTTGAAGAAACAGTGAGGGCACTTTTCAAGTGTTTGGGTGTTGAGGCTTCTTCTTCACCTGCAGAAACCTCGgtgattaatctccccccctaatatatatatatagatatataaagtatgtgtgcaattaggtaatactctcatgttgtatatttgcatgCAGCGCGGAATCGTATGTGCGGAAAACCCACCTTTAAGCACAGGGAGTGGTGGTCAAATTAATTGA	.	304		Mdo13PROPEP3	M E E H S S S T T S K E K I L D V Y N K K P C R K F F E E T V R A L F K C L G V E A S S S P A E T S Q R G I V C A E N P P L S T G S G G Q I N	.	Mdo13Pep3	Q R G I V C A E N P P L S T G S G G Q I N			GACGAAGCTGCTGAAGTTACAAGGATAAAGGTGAGCACTCGAGAAAGACCTGGACTAAGCACAGGGGAAGGTGGAAAAACTAATTGAT	.	88				.	Mdo13Pep4	D E A A E V T R I K V S T R E R P G L S T G E G G K T N
	Golden Delicious*	ATGGAAGAGYACTCATCATCAACAACATYAAAAGAGAAGATATTGGATGTTTACAATAAGAAGCCATGCCGCAAGTTCTTTGAAGAAACAGTGAGGGCACTTTTCAAGTGTTTGGGTGTTGAGGCTTCTTCTTCACCTGCAGAAACCTCGgtgattaatctcccccycywatatatatatatatakatatataaagtatgtgtgcaattaggtaatactctcatgttgtatatttgcatgCAGCGCGGAATCGTATGTGCGGAAAACCCACCTTTAAGCACAGGGAGTGGTGGTCAAATTAATTGA	.	306		Mdo14PROPEP3	M E E X S S S T T X K E K I L D V Y N K K P C R K F F E E T V R A L F K C L G V E A S S S P A E T S Q R G I V C A E N P P L S T G S G G Q I N	.	Mdo14Pep3	Q R G I V C A E N P P L S T G S G G Q I N	NW_007545668		ATGGAGTACTCACAGTCGCATGAAGTATCAGCTGATGAGGAGGAGGAGTTGATGGAGAAGAGAAGTTACTATATATTTCCATGCCACTTCCTTGAAGAAGTCGTCCGGGCTTTTTTCAAGTGTTTGGGCATTCAGACTAAATCTCAGGAGGTGAAAGACACTGATGAAATAAACCCCGAGAAAATTACTCCTCCAACCTCAGAACAGCTACTTGATGGTGCAGTTCCATCACTTCTGATGACATACGGTGATCCTCCATCTTCATCAGCTACATGGAGTACTCACAgttagtctctctctctctctctctctctctctctctctctctctctctctctctctctctataacacatatattgtagacatgcattgtgggtttttgttttcgtttatttta…	.	632		Mdo14PROPEP4	M E Y S Q S H E V S A D E E E E L M E K R S Y Y I F P C H F L E E V V R A F F K C L G I Q T K S Q E V K D T D E I N P E K I T P P T S E Q L L D G A V P S L L M T Y G D P P S S S A T W S T H D E A A E V T R I K V S T R E R P G L S T G E G G K T N	.	Mdo14Pep4	D E A A E V T R I K V S T R E R P G L S T G E G G K T N	NC_024247
Pyrus communis	Blanquilla	ATGGAAGAGTACTCATCATCAACAACATCAAAAGAGAAGATATTGGATGTTTACAATAAGAAGCCATGCCGCAATTTCTTTGAAGAAGCAGTGAGGGCAATTTTCAGGTGTTTGGGTGTTGAGGCTTCTTCTTCACCTGCAGAAACCTCGgtgattaatctctctctctctctctcatatacatatatatatatatatatatatatatatatatgtgtgcattttggtaatactctcatgttgtatatttgcatgCAGCGCGGAATCGTATGTGCGGAAGACCCACCTATAAGCACAGGGAGTGGAGGTCAAATTAATTGA	.	321		Pyc1PROPEP3	M E E Y S S S T T S K E K I L D V Y N K K P C R N F F E E A V R A I F R C L G V E A S S S P A E T S Q R G I V C A E D P P I S T G S G G Q I N	.	Pyc1Pep3	Q R G I V C A E D P P I S T G S G G Q I N			GACGAAGCTGCTGCAATTACAAGGATAAAGGTGAGCGCTCGAGAAAGACCTGGACTAAGCACAGGGAAAGGTGGGAAAACTAATTGAT	.	88					Pyc1Pep4	D E A A A I T R I K V S A R E R P G L S T G K G G K T N
	Bona Lluïsa	ATGGAAGAGTACTCATCATCAACAACATCAAAAGAGAAGATATTGGATGTTTACAATAAGAAGCCATGCCGCAATTTCTTTGAAGAAGCAGTGAGGGCAATTTTCAGGTGTTTGGGTGTTGAGGCTTCTTCTTCACCTGCAGAAACCTCGgtgattaatctctctctctctctctcatatacatatatatatatatatatatgtgtgcattttggtaatactctcatgttgtatatttgcatgCAGCGCGGAATCGTATGTGCGGAAGACCCACCTATAAGCACAGGGAGTGGAGGTCAAATTAATTGA	.	309		Pyc2PROPEP3	M E E Y S S S T T S K E K I L D V Y N K K P C R N F F E E A V R A I F R C L G V E A S S S P A E T S Q R G I V C A E D P P I S T G S G G Q I N	.	Pyc2Pep3	Q R G I V C A E D P P I S T G S G G Q I N			ATGGAGTACTCACTGTCGCATAAAGTATCAGCTGATGAGGAGGAAGAGTTGATGGACAAGAGAAGTTACTATATATTTCCATGCCACTTCCTTGAAGAAGCCGTCCGGGCTTTTTTCAAGTGTTTGGGCATTGAGACTAAATCTCAGGAGGACAAAGACACTGATGAAATAAACCCCGAGAAAATTACTCCTCCAACCTCAGAACAGCTACTTGATGGTGCAGTTCCATCACTTCTGATGACATACGGTGATCCTCCATCTTCATCAGCTACGAAACTGCAggagaaaaaaaaatcactaaacccatgtttgaattatagagatagatcatgttacggtaatgcacaaaatatgtgttttttaatgtgcag (incomplete intron sequence…	.	489		Pyc2PROPEP4	M E Y S L S H K V S A D E E E E L M D K R S Y Y I F P C H F L E E A V R A F F K C L G I E T K S Q E D K D T D E I N P E K I T P P T S E Q L L D G A V P S L L M T Y G D P P S S S A T K L D E A A A I T R I K V S A R E R P G L S T G K G G K T N	.	Pyc2Pep4	D E A A A I T R I K V S A R E R P G L S T G K G G K T N
	Castell	ATGGAAGAGGACTCATCATCAACAACATCAAAAGAGAAGATATTGGATGTTTACAATAAGAAGCCATGCCGCAATTTCTTTGAAGAAGCAGTGAGGGCAATTTTCAGGTGTTTGGGTGTTGAGGCTTCTTCTTCACCTGCAGAAACCTCGgtgattaatctctctctctctctctcatatatatatatatatatatatatatatatatatata(incomplete intron sequence) CAGCGCGGAATCGTATGTGCGGAAGACCCACCTATAAGCACAGGGAGTGGAGGTCAAATTAATTGA	.	308		Pyc3PROPEP3	M E E D S S S T T S K E K I L D V Y N K K P C R N F F E E A V R A I F R C L G V E A S S S P A E T S Q R G I V C A E D P P I S T G S G G Q I N	.	Pyc3Pep3	Q R G I V C A E D P P I S T G S G G Q I N			GACGAAGCTGCTGCAATTACAAGGATAAAGGTGAGCGCTCGAGAAAGACCTGGACTAAGCACAGGGAAAGGTGGGAAAACTAATTGAT	.	88				.	Pyc3Pep4	D E A A A I T R I K V S A R E R P G L S T G K G G K T N
	Conference	ATGGAAGAGGACTCATCATCAACAACATCAAAAGAGAAGATATTGGATGTTTACAATAAGAAACCATGCCGCAATTTCTTTGAAGAAGCAGTGAGGGCAATTTTCAGGTGTTTGGGTGTTGAGGCTTCTTCTTCACCTGCAGAAACCTCGgtgattaatctctctctctctctctcatatacatatatatatatatataatatgtgtgcattttggtaatactctcatgttgtatatttgcatgCAGCGCGGAATCGTATGTGCGGAAGACCCACCTATAAGCACAGGGAGCGGAGGTCAAATTAATTGA	.	308		Pyc4PROPEP3	M E E D S S S T T S K E K I L D V Y N K K P C R N F F E E A V R A I F R C L G V E A S S S P A E T S	.	Pyc4Pep3	Q R G I V C A E D P P I S T G S G G Q I N			GACGAAGCTGCTGCAATTACAAGGATAAAGGTGAGCGCTCGAGAAAGACCTGGACTAAGCACAGGGAAAGGTGGGAAAACTAATTGAT	.	88				.	Pyc4Pep4	D E A A A I T R I K V S A R E R P G L S T G K G G K T N
	Doyenné Du Comice	CAGCGCGGAATCGTATGTGCGGAAGACCCACCTATAAGCACAGGGAGTGGAGGTCAAATTAATTGA	.	310				.	Pyc5Pep3	Q R G I V C A E D P P I S T G S G G Q I N			ATGGAGTACTCACTGTCGCATAAAGTATCAGCTGATGAGGAGGAAGAGTTGATGGACAAGAGAAGTTACTATATATTTCCATGCCACTTCCTTGAAGAAGCCGTCCGGGCTTTTTTCAAGTGTTTGGGCATTGAGACTAAATCTCAGGAGGACAAAGACACTGATGAAATAAACCCCGAGAAAATTACTCCTCCAACCTCAAAACAGCTACTTGATGGTGCAGTTCCATCACTTCTGATGACATACGGTGATCCTCCATCTTCATCAGCTACAGAAACAGCAgttagtctctctctctctctctctctctctctctctctctaacacatatattgtagacatgcattgtgggtttttgttttcgtttattttatttgatgaattaacttcggagcggaa…	.	586		Pyc5PROPEP4	M E Y S L S H K V S A D E E E E L M D K R S Y Y I F P C H F L E E A V R A F F K C L G I E T K S Q E D K D T D E I N P E K I T P P T S K Q L L D G A V P S L L M T Y G D P P S S S A T E T A D E A A A I T R I K V S A R E R P G L S T G K G G K T N	.	Pyc5Pep4	D E A A A I T R I K V S A R E R P G L S T G K G G K T N
	Ercolini	ATGGAAGAGGACTCATCATCAACAACATCAAAAGAGAAGATATTGGATGTTTACACTAAGAAACCATGCCGCAATTTCTTTGAAGAAGCACTGAGGGCAATTTTCAGGTGTTTGGGTGTCGAGGCTTCTTCTTCAGCTGCAGAAACTTCGttgatttatctctctctctctctctcatatacatatatatatatataatatgtgtgcattttggtaatactctcatgttgtatatttgcatgCAGCGCGGAATCGTATGTGCGGAAGATCCACCTATAAGCACAGGGAGTGGAGGTCAAATTAATTGA	.	350		Pyc6PROPEP3	M E E D S S S T T S K E K I L D V Y T K K P C R N F F E E A L R A I F R C L G V E A S S S A A E T S Q R G I V C A E D P P I S T G S G G Q I N	.	Pyc6Pep3	Q R G I V C A E D P P I S T G S G G Q I N			GACGAAGCTGCTGCAATTACAAGGATAAAGGTGAGCGCTCGAGAAAGACCTGGACTAAGCACAGGGAAAGGTGGGAAAACTAATTGAT	.	587				.	Pyc6Pep4	D E A A A I T R I K V S A R E R P G L S T G K G G K T N
	Llimoner	ATGGAAGAGGACTCATCATCAACAACATCAAAAGAGAAGATATTGGATGTTTACAATAAGAAGCCATGCCGCAATTTCTTTGAAGAAGCAGTGAGGGCAATTTTCAGGTGTTTGGGTGTTGAGGCTTCTTCTTCACCTGCAGAAACCTCGgtgattaatctctctctctctctctcatatacatatatatatatatatattgtgtgcattttggtaatactctcatgttgtatatttgcatgCAGCGCGGAATCGTATGTGCGGAAGAT/CCCACCTATAAGCACAGGGAGCGGAGGTCAAATTAATTGA	.	310		Pyc7PROPEP3	M E E D S S S T T S K E K I L D V Y N K K P C R N F F E E A V R A I F R C L G V E A S S S P A E T S Q R G I V C A E D P P I S T G S G G Q I N	.	Pyc7Pep3	Q R G I V C A E D P P I S T G S G G Q I N			AGGGAGTACTCACGGTCGCATAAAGTATCACCTGATGAGGAGGAAAAGTTGATGGACAAAAAAAGTTACTATATATTTCCTGGCCACTTCCTTGAAAAAGCCGTCCGGGCTTTTTTCAAGTGTTTGGGCTTTGAAACTAAATCTCAGGAGGACAAAAACACTGATAAAATAAACCCCGAAAAAATTACTCCTCCAACCTCAAAACAGCTACTTGATGGTGCAGTTCCATCACTTCTGATGACATACGGTGATCCTCCATCTTCATCAGCTACAGAAACTGCAgttagtctctgtctctctctctaacacatatgttgtagacatgcgttgtgggtttttgttttcgtttattttatttgacgaattaacttcggagcggaatttgaacttgaaacccct…	.	631		Pyc7PROPEP4	M E Y S R S H K V S P D E E E K L M D K K S Y Y I F P G H F L E K A V R A F F K C L G F E T K S Q E D K N T D K I N P E K I T P P T S K Q L L D G A V P S L L M T Y G D P P S S S A T E T AD E A A A I T R I K V S A R E R P G L S T G K G G K T N	.	Pyc7Pep4	D E A A A I T R I K V S A R E R P G L S T G K G G K T N
	Nan	ATGGAAAAGTACTCATCATCAACAACATCAAAAGAGAAAATGTTAGATGTTTACAATAAAAAGCCATGCCGCAATTTCTTTGAAAAAGCAGTGAGGGCACTTTTCAAGTGTTTGGGTGTTGAGGCTTCTTCTTCACCTGCAGAAACCTCGgtgattaatctctttctctctctctctctctcatatatgtatgtatgtgtgtgtgtgtgtgtgtgtgtgtgtgtgtgtgtgtgtgtgtaaaatatgtgttttttgaaaacactgtcgtggtgtatatgtgcgtgCAGCGCGGAATCGTATGTGCGGAAGACCCACCTATAAGCACAGGGAGTGGAGGTCAAATTAATTGA	.	350		Pyc8PROPEP3	M E K Y S S S T T S K E K M L D V Y N K K P C R N F F E K A V R A L F K C L G V E A S S S P A E T S Q R G I V C A E D P P I S T G S G G Q I N	.	Pyc8Pep3	Q R G I V C A E D P P I S T G S G G Q I N			ATGGAGTACTCACTGTCGCATAAAGTATCAGCTGATGAGGAGGAAGAGTTGATGGACAAGAGAAGTTACTATATATTTCCATGCCACTTCCTTGAAGAAGCCGTCCGGGCTTTTTTCAAGTGTTTGGGCATTGAGACTAAATCTCAGGAGGACAAAGACACTGATGAAATAAACCCCGAGAAAATTACTCCTCCAACCTCAGAACAGCTACTTGATGGTGCAGTTCCATCACTTCTGATGACATACGGTGATCCTCCATCTTCATCAGCTACAGAAACTGCAgttagtctctgtctctctctctaacacatatattgtagacatgcgttgtgggtttttgttttcgtttattttatttgacgaattaacttcggagcggaatttgaacttgaaacccct…	.	587		Pyc8PROPEP4	M E Y S L S H K V S A D E E E E L M D K R S Y Y I F P C H F L E E A V R A F F K C L G I E T K S Q E D K D T D E I N P E K I T P P T S E Q L L D G A V P S L L M T Y G D P P S S S A T E T A D E A A A I T R I K V S A R E R P G L S T G K G G K T N	.	Pyc8Pep4	D E A A A I T R I K V S A R E R P G L S T G K G G K T N
	Red Barlett	ATGGAAGAGTACTCATCATCAACAACATCAAAAGAGAAGATATTGGATGTTTACAATAAGAAGCCATGCCGCAATTTCTTTGAAGAAGCAGTGAGGGCAATTTTCAGGTGTTTGGGTGTTGAGGCTTCTTCTTCACCTGCAGAAACCTCGgtgattaatctctctctctctctctcatatacatatatatatatatataatatgtgtgcattttggtaagactctcatgttgtatatttgcatgCAGCGCGGAATCGTATGTGCGGAAGACCCACCTATAAGCACAGGGAGTGGAGGTCAAATTAATTGA	.	310		Pyc9PROPEP3	M E E Y S S S T T S K E K I L D V Y N K K P C R N F F E E A V R A I F R C L G V E A S S S P A E T S Q R G I V C A E D P P I S T G S G G Q I N	.	Pyc9Pep3	Q R G I V C A E D P P I S T G S G G Q I N			ATGGAGTACTCACTGTCGCAAAAAGTATCACCTGATGAGGAGGAAAAGTTGATGGACAAAAGAAGTTACTATATATTTCCATGCCACTTCCTTGAAAAAGCCGTCCGGGCTTTTTTCAAGTGTTTGGGCATTGAAACTAAATCTCAGGAGGACAAAAACACTGATAAAATAAACCCCGAGAAAATTACTCCTCCAACCTCAAAACAGCTACTTGATGGTGCAGTTCCATCACTTCTGATGACATACGGTGATCCTCCATCTTCATCAGCTACAGAAACTGCAtctctatatatatctctttttctctctctctctctctaacacatatattgtagacatgcattgtgggtttttgttttcgtttattttatttgacgaattaacttcggagcggaattt…	.	631		Pyc9PROPEP4	M E Y S L S H K V S A D E E E E L M D K R S Y Y I F P C H F L E E A V R A F F K C L G I E T K S Q E D K D T D E I N P E K I T P P T S E Q L L D G A V P S L L M T Y G D P P S S S A T K L D E A A A I T R I K V S A R E R P G L S T G K G G K T N	.	Pyc9Pep4	D E A A A I T R I K V S A R E R P G L S T G K G G K T N
	Sant Joan	ATGGAAGAGTACTCATCATCAACAACATCAAAAGAGAAGATATTGGATGTTTACAATAAGAAGCCATGCCGCAATTTCTTTGAAGAAGCAGTGAGGGCAATTTTCAGGTGTTTGGGTGTTGAGGCTTCTTCTTCACCTGCAGAAACCTCGgtgattaatctctctctctctctctcatatacatatatatatatatataatatgtgtgcattttggtaatactctcatgttgtatatttgcatgCAGCGCGGAATCGTATGTGCGGAAGACCCACCTATAAGCACAGGGAGTGGAGGTCAAATTAATTGA	.	310		Pyc10PROPEP3	M E E Y S S S T T S K E K I L D V Y N K K P C R N F F E E A V R A I F R C L G V E A S S S P A E T S Q R G I V C A E D P P I S T G S G G Q I N	.	Pyc10Pep3	Q R G I V C A E D P P I S T G S G G Q I N			GACGAAGCTGCTGCAATTACAAGGATAAAGGTGAGCGCTCGAGAAAGACCTGGACTAAGCACAGGGAAAGGTGGGAAAACTAATTGAT	.	88				.	Pyc10Pep4	D E A A A I T R I K V S A R E R P G L S T G K G G K T N
	Tendral Valencia	ATGGAAGAGGACTCATCATCAACAACATCAAAAGAGAAGATATTGGATGTTTACAATAAGAAGCCATGCCGCAATTTCTTTGAAGAAGCAGTGAGGGCAATTTTCAGGTGTTTGGGTGTTGAGGCTTCTTCTTCACCTGCAGAAACCTCGgtgattaatctctctctctctctctctcatatacatatacatatatatatatatatatatatataatatgtgtgcattttggtaatactctcatgttgtatatttgcatgCAGCGCGGAATCGTATGTGCGGAAGACCCACCTATAAGCACAGGGAGTGGAGGTCAAATTAATTGA	.	326		Pyc11PROPEP3	M E E D S S S T T S K E K I L D V Y N K K P C R N F F E E A V R A I F R C L G V E A S S S P A E T S Q R G I V C A E D P P I S T G S G G Q I N	.	Pyc11Pep3	Q R G I V C A E D P P I S T G S G G Q I N			ATGGAGTACTCACTGTCGCATAAAGTATCAGCTGATGAGGAGGAAGAGTTGATGGACAAGAGAAGTTACTATATATTTCCATGCCACTTCCTTGAAGAAGCCGTCCGGGCTTTTTTCAAGTGTTTGGGCATTGAGACTAAATCTCAGGAGGACAAAGACACTGATGAAATAAACCCCGAGAAAATTACTCCTCCAACCTCAAAACAGCTACTTGATGGTGCAGTTCCATCACTTCTGATGACATACGGTGATCCTCCATCTTCATCAGCTACAGAAACTGCAgttagtctctgtctctctctctctctctttctttgtatacatgcattgtgggtttttgttttcgtttattttattttacgaatttacttcggagcggaatttgaacttgaaacccct…	.	586		Pyc11PROPEP4	M E Y S L S H K V S A D E E E E L M D K R S Y Y I F P C H F L E E A V R A F F K C L G I E T K S Q E D K D T D E I N P E K I T P P T S K Q L L D G A V P S L L M T Y G D P P S S S A T E T A D E A A A I T R I K V S A R E R P G L S T G K G G K T N	.	Pyc11Pep4	D E A A A I T R I K V S A R E R P G L S T G K G G K T N
	Williams	ATGGAAGAGTACTCATCATCAACAACATCAAAAGAGAAGATATTGGATGTTTACAATAAGAAGCCATGCCGCAATTTCTTTGAAGAAGCAGTGAGGGCAATTTTCAGGTGTTTGGGTGTTGAGGCTTCTTCTTCACCTGCAGAAACCTCGgtgattaatctctctctctctctctcatatacatatatatatatatataatatgtgtgcattttggtaatactctcatgttgtatatttgcatgCAGCGCGGAATCGTATGTGCGGAAGACCCACCTATAAGCACAGGGAGTGGAGGTCaaATTAATTGA	.	310		Pyc12PROPEP3	M E E Y S S S T T S K E K I L D V Y N K K P C R N F F E E A V R A I F R C L G V E A S S S P A E T S Q R G I V C A E D P P I S T G S G G Q I N	.	Pyc12Pep3	Q R G I V C A E D P P I S T G S G G Q I N			ATGGAGTACTCACTGTCGCATAAAGTATCAGCTGATGAGGAGGAAGAGTTGATGGACAAGAGAAGTTACTATATATTTCCATGCCACTTCCTTGAAGAAGCCGTCCGGGCTTTTTTCAAGTGTTTGGGCATTGAGACTAAATCTCAGGAGGACAAAGACACTGATGAAATAAACCCCGAGAAAATTACTCCTCCAACCTCAGAACAGCTACTTGATGGTGCAGTTCCATCACTTCTGATGACATACGGTGATCCTCCATCTTCATCAGCTACAGAAACTGCAgttagtctctgtctctctctctatcacacacactgtagacctgcattgcgggtttttgttttcgtttattttatttgacgaattaacttcggagcggaatttgaacttgaaacccct…	.	586		Pyc12PROPEP4	M E Y S L S H K V S A D E E E E L M D K R S Y Y I F P C H F L E E A V R A F F K C L G I E T K S Q E D K D T D E I N P E K I T P P T S E Q L L D G A V P S L L M T Y G D P P S S S A T E T A D E A A A I T R I K V S A R E R P G L S T G K G G K T N	.	Pyc12Pep4	D E A A A I T R I K V S A R E R P G L S T G K G G K T N
Pyrus pyrifolia		ATGGAAGAGTACTCATCATCAACAACATCAAAAGAGAAGATATTGGATGTTTACAATAAGAAGCCATGCCGCAATTTCTTTGAAGAAGCAGTGAGGGCAATTTTCAGGTGTTTGGGTGTTGAGGCTTCTTCTTCACCTGCAGAAACCTCGgtgattaatctctctctctctctcatatacatatatatatatatatatatatatatatatataatatgtgtgcattttggtaatactctcatgttgtatatttgcatgCAGCGCGGAATCGTATGTGCGGAAGACCCACCTTTAAGCACAGGGAGTGGTGGTCAAATTAATTGA	.	324		PypPROPEP3	M E E Y S S S T T S K E K I L D V Y N K K P C R N F F E E A V R A I F R C L G V E A S S S P A E T S Q R G I V C A E D P P L S T G S G G Q I N	.	PypPep3	Q R G I V C A E D P P L S T G S G G Q I N			ATGGAGTACTCACTGTCGCATAAAGTATCAGCTGATGAGGAGGAAGAGTTGATGGACAAGAGAAGTTACTATATATTTCCATGCCACTTCCTTGAAGAAGCCGTCCGGGCTTTTTTCAAGTGTTTGGGCATTGAGACTAAATCTCAGGAGGACAAAGACACTGATGAAATAAACCCCGAGAAAATTACTCCTCCAACCTCAGAAAAGCTACTTGATGGTGCAGTTCCATCACTTCTGATGACATACGGTGATCCTCCATCTTCATCAGCTACAGAAACTGCAgttagtctctctctctctctctctttctctctctctaacacatatattgtagacatgcattgtgggtttttgttttcgtttattttatttgacgaattaacttcggagcggaatttg…	.	601		PypPROPEP4	M E Y S L S H K V S A D E E E E L M D K R S Y Y I F P C H F L E E A V R A F F K C L G I E T K S Q E D K D T D E I N P E K I T P P T S E K L L D G A V P S L L M T Y G D P P S S S A T E T A D E A A A I T R I K V S A R E R P G L S T G K G G K T N	.	PypPep4	D E A A A I T R I K V S A R E R P G L S T G K G G K T N
Pyrus x bretschneideri	Dangshansuli*												ATGGAGTACTCACTGTCGCATAAAGGATCAGCTGATGAGGTGGAAGAGTTGATGGACAAGAGAAGTTACTATATATTTCCATGCCACTTCCTTGAAGAAGCCGTCCGGGCTTTTTGCAAGTGTTTGGGCATTGAGACTAAATCTCAGGAGGACAAAGACACTGATAAAATAAACCCCGAGAAAATTACTCCTCCAACCTCAGAACAGCTACTTGATGGTGCAGTTCCATCACTTCTGATGACATACGGTGATCCTCCATCTTCATCAGCTACAGAAACCGCAgttagtctctctctctctctctctctctctctctctctctctctaacacatatattgtagacatgcattgtgggtttttgttttcgtttattttatttgatgaattaacttcagagc…	.	610		PbPROPEP4a	M E Y S L S H K G S A D E V E E L M D K R S Y Y I F P C H F L E E A V R A F C K C L G I E T K S Q E D K D T D K I N P E K I T P P T S E Q L L D G A V P S L L M T Y G D P P S S S A T E T A D E A A A I T R I K V S A R E R P G L S T G K G G K T N	.	PbPep4	D E A A A I T R I K V S A R E R P G L S T G K G G K T N	NW_008988545
													ATGGAGTACTCACTGTCGCATAAAGTATCAGCTGATGAGGAGGAAGAGTTGATGGACAAGAGAAGTTACTATATATTTCCATGCCACTTCCTTGAAGAAGCCGTCCGGGCTTTTTTCAAGTGTTTGGGCATTGAGACTAAATCTCAGGAGGACAAAGACACTGATGAAATAAACCCCGAGAAAATTACTCCTCCAACCTCAGAAAAGCTACTTGATGGTGCAGTTCCATCACTTCTGATGACATACGGTGATCCTCCATCTTCATCAGCTACAGAAACTGCAgttagtctctctctctctctctctttctctctctctaacacatatattgtagacatgcattgtgggtttttgttttcgtttattttatttgacgaattaacttcggagcggaatttg…	.	601		PbPROPEP4b	M E Y S L S H K V S A D E E E E L M D K R S Y Y I F P C H F L E E A V R A F F K C L G I E T K S Q E D K D T D E I N P E K I T P P T S E K L L D G A V P S L L M T Y G D P P S S S A T E T A D E A A A I T R I K V S A R E R P G L S T G K G G K T N	.			NW_008988545
ORNAMENTAL
Amelanchier lamarkii		ATGGAAGAGTACTCATCATCAACAACATCAAAAGAGAAGATATTGGATGTTTACAATAAGAAGCCATGCCGCAATTTCTTTGAAGAAGCAGTGAGGGCACTTTTCAAGTGTTTGGGTGTTGAGGCTTCTTCTTCACCTGCAGAAACCTCGgtgattaatctctctctctctctctctctctctctctcatatatatatatatatgtgtgtatacatatatatatatatatatatatatataatatatataatatatatgtgcattttggaaacactctcgtgttgtatatgtgtatgCAGCGCGGAATCGTATGTGCGGAAAACCCACCTATAAGCACAGGGAGTGGTGGTCAAATTAATTGA	.	363		AmPROPEP3	M E E Y S S S T T S K E K I L D V Y N K K P C R N F F E E A V R A L F K C L G V E A S S S P A E T S Q R G I V C A E N P P I S T G S G G Q I N	.	AmPep3	Q R G I V C A E N P P I S T G S G G Q I N			GATGAAGCTGCTGCAATTACGAGGATAAAGGTGAGCGCTCGAGAAAGACCTGGACTAAGCACAGGGGAAGGTGGGAAAACTAATTAAT	.	90					AmPep4a	D E A A A I T R I K V S A R E R P G L S T G E G G K T N
													GAGGAAGCTGCTGCAATTACGAGGATAGAGGTGAGCGCTCGAGAAAGACCTGGACTAAGCACAGGGGAAGGTGGGAAAACTAATTAAT	.	88					AmPep4b	E E A A A I T R I E V S A R E R P G L S T G E G G K T N
Aronia arbutifolia	Brilliant	ATGGAAGAGTACTCATCATCAACAACATCAAAAGAGAAGATATTGGATGTTTCCAGTAAGAAGCCATGCCGCAATTTCTTTGAAGAAGCAGTGAGGGCACTTTTCAAGTGTTTGGGTGTTGAGGCTTCACCTGCAGAAACCTCGgtgatatatctctctctctctctctctctctctcacatatacatacatacatacatacatatatatataatatatatgtgcattttggtaatactctcatgttgtatatttgcatgCAGCGCGGAATCGTATGTGCGGAAAACCCACCTATAAGCACAGGGAGTGGTGGTCAAATTAATTGA	.	326		ArPROPEP3	M E E Y S S S T T S K E K I L D V S S K K P C R N F F E E A V R A L F K C L G V E A S P A E T S Q R G I V C A E N P P I S T G S G G Q I N	.	ArPep3	Q R G I V C A E N P P I S T G S G G Q I N			GACGAAGCTGCTGCAATTACAAGGATAAAGGTGAGCGCTCGAGAAAGACCTGGACTAAGCACAGGGGAAGGTGGGAAAACTAATTGA	.	87					ArPep4	D E A A A I T R I K V S A R E R P G L S T G E G G K T N
Chaenomeles × superba	Pink Lady	ATGGAAGAGTACTCATCATCAACAACATCAAAAGAGAAGATATTGGATGTTTACAACAAGAAGCCATGCCGCAATTTCTTTGAAGAAGCAGTGAGGGCACTTTTCAAGTGTTTGGGTTTTGAGGCTTCTTCACCTGCAGAAACCTCGgtgattaatctctctctctctctctctctctcatatatatatatatatataaaatatgtacatatatgtgattttcgcatgttatctcttCAGCGCGGAATCGTATGTGCGGAAACCCCACCTATAAGCACAGGGAGTGGTGGTCAAATTAACTGA	.	303		ChsPROPEP3	M E E Y S S S T T S K E K I L D V Y N K K P C R N F F E E A V R A L F K C L G F E A S S P A E T S Q R G I V C A E T P P I S T G S G G Q I N	.	ChsPep3	Q R G I V C A E T P P I S T G S G G Q I N			ATGGAGTACTCACAGTCACATAAAGTATCAGCTGATGAGGAGGAGGAGTTGATGGAGAAGAGAAGTTACTATATATTTCCATGCCACTTCCTTGAAGAAGCCATCCGGGCTTTTTTCAAGTGTTTGGGCATTGAGACTAAATATCAGGAGGACAAAGACACTGATGAAATAAAGCCCAAGAAAATTACTCCTCCAACCTCAGAACAGCTACTTGATGGTGCAGTTCCATCACTTCTGACGATATACGGTGATCCTCCATCATCATCAGCTACAGAAACTGCAgttagtctcactctctctctctctctctctctctctctctctctctctctctctctctctctctctctctaccacatatattgtagacatgcattgtggtttttgttttcgtttatt…	.	620		ChsPROPEP4	M E Y S Q S H K V S A D E E E E L M E K R S Y Y I F P C H F L E E A I R A F F K C L G I E T K Y Q E D K D T D E I K P K K I T P P T S E Q L L D G A V P S L L T I Y G D P P S S S A T E T A D E A A A I T R I K V S A R E R P G L S T G E G G K T N	.	ChsPep4	D E A A A I T R I K V S A R E R P G L S T G E G G K T N
Cotoneaster dammeri	Skogholm	ATGGAAGAGTACTCATCATCAACAACATCAAAAGAGAAGATATTGTATGTTTACAATAAGAAGCCATGCCGCAATTTCTTTGAAGAAACAGTGAGGGCACTTTTCAAGTGTTTGGGTGTTGGGGCTTCTTCTTCACCTGCGGAAACCTCGgtgattaatctctctctctcgctctcttatatatatatatgtatatatatatatatataatatgtatgcatttaggtaatactctcatgttgtatatttgcatgCAGCGCGGAATCGCATGTGCGGAAAACCCACCTTTAAGCACAGGGAGTGGTGGTCAAATTAATTGA	.	320		CohPROPEP3	M E E Y S S S T T S K E K I L Y V Y N K K P C R N F F E E T V R A L F K C L G V G A S S S P A E T S Q R G I A C A E N P P L S T G S G G Q I N	.	CohPep3	Q R G I A C A E N P P L S T G S G G Q I N			ATGGAGTACTCACAGTTACATGAAGTATCAGCTGATGAGGAGGAGGAGTTGATGGAGAAGAGAAGTTACTATATATTTCCATGCCACTTCCTTGAAGAAGCCGTCCGGGCTTTTTTCAAGTGTTTGGGCATTGAGACTAAATCTCAGGAGGACAAAGACACTGATGAAATAAACCCTAAGAAAATTACTCCTCCAACCTCAGAACAGCTACTTGATGGTGCAGTTCCATCACTTCTGACAACATACGGTGATCCTCCATCTTCATCAGCTACAGAAACTGAAggatgtatctctctctctctctttctctctctttttccctctctctccctctctctctctctttataacacatatattgtacacgcgcattgggggtttttgttttcgtttatttta…	.	635		CohPROPEP4	M E Y S Q L H E V S A D E E E E L M E K R S Y Y I F P C H F L E E A V R A F F K C L G I E T K S Q E D K D T D E I N P K K I T P P T S E Q L L D G A V P S L L T T Y G D P P S S S A T E T E D E A A A I T R I K V S A R E K P G L S T G E G G K T N	.	CohPep4	D E A A A I T R I K V S A R E K P G L S T G E G G K T N
Crataegus laevigata	Paul's Scarlet	ATGGAAGAGGACTCATCATCAACAACATCAAAAGAGAAGATATTGGATGTTTACAATAAGAAGCCATGCCGCAATTTCTTTGAAGAAGCAGTGAGGGCAATTTTCAGGTGTTTGGGTGTTGAGGCTTCTTCTTCACCTGCAGAAACCTCGgtgattaatctctctctctctctctcatatacatatatatatatatatataatatgtgtgcattttggtaatactctcatgttgtatatttgcatgCAGCGCGGAATCGTATGTGCGGAAGACCCACCTATAAGCACAGGGAGCGGAGGTCAAATTAATTGA	.	312		CrlPROPEP3	M E E D S S S T T S K E K I L D V Y N K K P C R N F F E E A V R A I F R C L G V E A S S S P A E T S Q R G I V C A E D P P I S T G S G G Q I N	.	CrlPep3	Q R G I V C A E D P P I S T G S G G Q I N			ATGGAGTACTCACAGTCACAAAAAGTATCAGCTGATGAGGAGGAGGAGTTGATGGAGAAGAGAAGTTACTATATATTTCCATGCCACTTCCTTGAAGAAGCCGTCCGGGCTTTTTTCAAGTGTTTGGGTATTGAGACTAAATATCAGGAGGACAAAGACACTGATGAAATAAACCCCAAGAAAATTACTCCTCCAACCTCAGAACAGCTACTTGATGGTGCAGTTCCATCACTTCTGACGACATACGGTGATCCTCCATCTTCATCAGCTACAGAAACTGCAgttagtatctctctctctctctctctctctctctctctctctctctataacacatatattgtagacatgcattgtgggttttcgttttcgtttattttatttgatgaattaacttcg…	.	621		CrlPROPEP4	M E Y S Q S Q K V S A D E E E E L M E K R S Y Y I F P C H F L E E A V R A F F K C L G I E T K Y Q E D K D T D E I N P K K I T P P T S E Q L L D G A V P S L L T T Y G D P P S S S A T E T A D E A A A I T R I K E S A R E R P G L S T G E G G K T N	.	CrlPep4	D E A A A I T R I K E S A R E R P G L S T G E G G K T N
						.											.			.
Malus hupehensis	Cardinal	ATGGATGAGCACTCATCTTCAACAACATTATATGAGAAGATATCGGATGTTTACCATACGACGCCATGCCTCAAGTTACTTGGAGAGCCAGTGAGGGCACTTTTCGAGTGTTGGGGTGTTGTGGACTCTTATTCACCTGCGGAAACCTCGtcgccccatctcccccttttatatatatatatatatatatataaagtatgtgtgcaattaggtaatactctcatgttgtatatttgcatgCAGCGCGGAATCGTATGTGCGGAAAACCCACCTTTAAGCACAGGGAGTGGTGGTCAAATTAATTGA	.	306		MhPROPEP3	M D E H S S S T T L Y E K I S D V Y H T T P C L K L L G E P V R A L F E C W G V V D S Y S P A E T S Q R G I V C A E N P P L S T G S G G Q I N	.	MhPep3	Q R G I V C A E N P P L S T G S G G Q I N			ATGGAGTACTCACAGTCGCATGAAGTATCAGCTGATGAGGTGGAGGAGTTGATGGAGAAGAGAAGTTACTATATATTTCCATGCCACTTCCTTGAAGAAGCCGTCCGGGCTTTTTTCAAGTGTTTGGGCATTGAGACTAAATCTCAGGAGGTGAGAGACACTGATGAAATAAACCCCGAGAAAATTACTCCTCCAATCTCAGAACAGCTACTTGATGGTGCAGTTCCATCACTTCTGATGACATACAGTGATCCTCCATCTTCATCAGCTACAGAAACTGCAgtgtacacgtgcagtgtgggtttgtgttttcgtatattttatttgatgaaatatctttggagcggaatttgaacgtgagacatctttttatattggagaaaaaaatataccactaaa…	.	555		MhPROPEP4	M E Y S Q S H E V S A D E V E E L M E K R S Y Y I F P C H F L E E A V R A F F K C L G I E T K S Q E V R D T D E I N P E K I T P P I S E Q L L D G A V P S L L M T Y S D P P S S S A T E T A E E A A A V T R I K V S T R E R P G L S T G E G G K T N	.	MhPep4	E E A A A V T R I K V S T R E R P G L S T G E G G K T N
Malus × 'Coccinella'		ATGGAAGAGTACTCATCATCAACAACATCTAAAGAGAAGATATTGGATGTTTACAATAAGAAGCCACGCCGCAAGTTCTTTGAAGAAACAGTGAGGGCACTTCTCAAGTGTTTGGGTGTTGAGGCTTCTTCTTCACTCTCTCCCTCTTCGatatatatatatatctatatatatatatatatatatatatatatatatataaagtatgtgtgcaattaggtaatactctcatgttgtatatttgcatgCAGCGCGGAATCGTATGTGCGGAAAACCCACCTTTAAGCACAGGGAGTGGTGGTCAAATTAATTGA	.	314		M1PROPEP3	M E E Y S S S T T S K E K I L D V Y N K K P R R K F F E E T V R A L L K C L G V E A S S S L S P S S Q R G I V C A E N P P L S T G S G G Q I N	.	M1Pep3	Q R G I V C A E N P P L S T G S G G Q I N			ATGGAGTACTCACAGTCGCATGAAGTATCAGCTGATGAGGTGGAGGAGTTGATGGAGAAGAGAAGTTACAATATATTTCCATGCCACTTCCTGGAAGAAGCCGTCCGGGCTTTTTTCAAGTGTTTGGGCATTGAGACTAAATCTCAGGAGGTGAGAGACACTGATGAAATAAACCCCGAGAAAATTACTCCTCCAATCTCAGAACAGCTACTTGATGGTGCAGTTCCATCACTTCTGATGACATACAGTGATCCTCCATCTTCATCAGCTACAGAAACTGCAgttagtctctctctctctctctttctctataacacatatattgtagacatgcattgtgggtttttgttttcgtttattttatttgatgaattaacttcggagtggaatttgaacttg…	.	597		M1PROPEP4	M E Y S Q S H E V S A D E V E E L M E K R S Y N I F P C H F L E E A V R A F F K C L G I E T K S Q E V R D T D E I N P E K I T P P I S E Q L L D G A V P S L L M T Y S D P P S S S A T E T A E E A A A V T R I K V S T R E R P G L S T G E G G K T N	.	M1Pep4	E E A A A V T R I K V S T R E R P G L S T G E G G K T N
Malus × 'Evereste'		ATGGAAGAGCACTCATCATCAACAACATCAAAAGAGAAGATATTGGATGTTTACAATAAGAAGCCATGCCGCAAGTTCTTTGAAGAAACAGTGAGGGCACTTTTCAAGTGTTTGGGTGTTGAGGCTTCTTCTTCACCTGCAGAAACCTCGgtgattaatctccccccctaatatatatatatagatatataaagtatgtgtgcaattaggtaatactctcatgttgtatatttgcatgCAGCGCGGAATCGTATGTGCGGAAAACCCACCTTTAAGCACAGGGAGTGGTGGTCAAATTAATTGA	.	304		M2PROPEP3	M E E H S S S T T S K E K I L D V Y N K K P C R K F F E E T V R A L F K C L G V E A S S S P A E T S Q R G I V C A E N P P L S T G S G G Q I N	.	M2Pep3	Q R G I V C A E N P P L S T G S G G Q I N			ATGGAGTACTCACAGTCGCATGAAGTATCAGCTGATGAGGTGGAGGAGTTGATGGAGAAGAGAAGTTACTATATATTTCCATGCCACTTCCTGGAAGAAGCCGTCCGGGCTTTTTTCAAGTGTTTGGGCATTGAGACTAAATCTCAGGAGGTGAAAGACACTGATGAAATAAACCCCGAGAAAATTACTCCTCCAATCTCAGAACAGCTACTTGATGGTGCAGTTCCATCACTTCTGATGACATACAGTGATCCTCCATCTTCATCAGCTACAGAAACTGCAgttagtctctctctctctctctctctctatcacacacatattgtagacatgcattgtgggtttttgttttcgtttattttatttgatgaattaacttcggagtggaatttgaacttg…	.	597		M2PROPEP4	M E Y S Q S H E V S A D E V E E L M E K R S Y Y I F P C H F L E E A V R A F F K C L G I E T K S Q E V K D T D E I N P E K I T P P I S E Q L L D G A V P S L L M T Y S D P P S S S A T E T A E E A A A V T R I K V S T R E R P G L S T G E G G K T N	.	M2Pep4	E E A A A V T R I K V S T R E R P G L S T G E G G K T N
Malus × purpurea	Neville Copeman	ATGGAAGAGCACTCATCATCAACAACATCAAAAGAGAAAATATTGGATGTTTACAATAAGAAGCCATGCCGCAAGTTCTTTGAAGAAACAGTGAGGGCACTTTTCAAGTGTTTGGGTGTTGAGGCTTCTTCTTCACCTGCAGAAACCTCGgtgattaatctccccccctaatatatatatatagatatataaagtatgtgtgcaattaggtaatactctcatgttgtatatttgcatgCAGCGCGGAATCGTATGTGCGGAAAACCCACCTTTAAGCACAGGGAGTGGTGGTCAAATTAATTGA	.	305		MpPROPEP3	M E E H S S S T T S K E K I L D V Y N K K P C R K F F E E T V R A L F K C L G V E A S S S P A E T S Q R G I V C A E N P P L S T G S G G Q I N	.	MpPep3	Q R G I V C A E N P P L S T G S G G Q I N			ATGGAGTACTCACAGTCGCATGAAGTATCAGCTGATGAGGTGGAGGAGTTGATGGGGAAGAGAAGTTACTATATATTTCCATGCCACTTCCTTGAAGAAGCCGTCCGGGCTTTTTTCAAGTGTTTGGGCATTGAGACTAAATCTCAGGAGGTGAGAGACACTGATGAAATAAACCCCGAGAAAATTACTCCTCCAATCTCAGAACAGCTACTTGATGGTGCAGTTCCATCACTTCTGATGACATACAGTGATCCTCCATCTTCATCAGCTACAGAAACTGCAgttaatctctctctctctctctctctctctctctctctctctctataacacatatattgtagacatgcattgtgggtttttgttttcgtttattttatttgatgaattaactttgga…	.	612		MpPROPEP4a	M E Y S Q S H E V S A D E V E E L M G K R S Y Y I F P C H F L E E A V R A F F K C L G I E T K S Q E V R D T D E I N P E K I T P P I S E Q L L D G A V P S L L M T Y S D P P S S S A T E T A E E A A A V T R I N V S T R E R P G L S T G E G G K T N	.	MpPep4a	E E A A A V T R I N V S T R E R P G L S T G E G G K T N
													ATGGAGTACTCACAGTCGCATGAAGTATCAGCTGATGAGGTGGAGGAGTTGATGGAGAAGAGAAGTTACAATATATTTCCATGCCACTTCCTGGAAGGAGCCGTCCGGGCTTTTTTCAAGTGTTTGGGCATTGAGACTAAATCTCAGGAGGTGAGAGACACTGATGAAATAAACCCCGAGAAAATTACTCCTCCAATCTCAGAACAGCTACTTGATGGTGCAGTTCCATCACTTCTGATGACATACAGTGATCCTCCATCTTCATCAGCTACAGAAACTGCAgttagtctctctctctctctctttctctataacacatatattgtagacatgcattgtgggtttttgttttcgtttattttatttgatgaattaacttcggagtggaatttgaacttg…	.	597		MpPROPEP4b	M E Y S Q S H E V S A D E V E E L M E K R S Y N I F P C H F L E G A V R A F F K C L G I E T K S Q E V R D T D E I N P E K I T P P I S E Q L L D G A V P S L L M T Y S D P P S S S A T E T A E E A A A V T R I K V S T R E R P G L S T G E G G K T N	.	MpPep4b	E E A A A V T R I K V S T R E R P G L S T G E G G K T N
Malus × robusta	Red Sentinel	ATGGAAGAGTACTCATCATCAACAACATTAAAAGAAAAAATATTGGATGTTTACAATAAGAAGCCATGCCGCAAGTTCTTTGAAGAAACAGTGAGGGCACTTTTCAAGTGTTTGGGTGTTGAGGCTTCTTCTTCACCTGCAGAAACCTCGgtgattaatctccccctctaatatatatatatatatatataaagtatgtgtgcaattaggtaatactctcatgttgtatatttgcatgCAGCGCGGAATCGTATGTGCGGAAAACCCACCTTTAAGCACAGGGAGTGGTGGTCAAATTAATTGA	.	304		MrPROPEP3	M E E Y S S S T T L K E K I L D V Y N K K P C R K F F E E T V R A L F K C L G V E A S S S P A E T S Q R G I V C A E N P P L S T G S G G Q I N	.	Mrpep3	Q R G I V C A E N P P L S T G S G G Q I N			ATGGAGTACTCACAGTCGCATGAAGTATCAGCTGATGAGGTGGAGGAGTTGATGGAGAAGAGAAGTTACAATATATTTCCATGCCACTTCCTGGAAGAAGCCGTCCGGGCTTTTTTCAAGTGTTTGGGCATTGAGACTAAATCTCAGGAGGTGAGAGACACTGATGAAATAAACCCCGAGAAAATTACTCCTCCAATCTCAGAACAGCTACTTGATGGTGCAGTTCCATCACTTCTGATGACATACAGTGATCCTCCATCTTCATCAGCTACAGAAACTGCAgttagtctctctctctctctctctctctc/atcacacatatattgtagacatgcattgtgggtttttgttttcgtttattttatttgatgaattaacttcggagcggaatttgaact…	.	599		MrPROPEP4	M E Y S Q S H E V S A D E V E E L M E K R S Y N I F P C H F L E E A V R A F F K C L G I E T K S Q E V R D T D E I N P E K I T P P I S E Q L L D G A V P S L L M T Y S D P P S S S A T E T A E E A A A V T R I K V S T R E R P G L S T G E G G K T N	.	MrPep4	E E A A A V T R I K V S T R E R P G L S T G E G G K T N
Malus × scheideckeri	Red Jade	ATGGAAGAGTACTCATCATCAACAACATCAAAAGAGAAGATATTGGATGTTTACAATAAGAAGCCATGGCGCAAGTTCTTTGAAGAAACAGTGAGGGCACTTTTCAAGTGTTTGGGTGTTGAGGCTTCTTCTTCACCTGCAGAAACCTCGgtgattaatctccccctctaatatatatatatatataaagtatgtgtgcaattaggtaatactctcatgttgtatatttgcatgCAGCGCGGAATCGTATGTGCGGAAAACCCACCTTTAAGCACAGGGAGTGGTGGTCAAATTAATTGA	.	300		M3PROPEP3	M E E Y S S S T T S K E K I L D V Y N K K P W R K F F E E T V R A L F K C L G V E A S S S P A E T S Q R G I V C A E N P P L S T G S G G Q I N	.	M3Pep3	Q R G I V C A E N P P L S T G S G G Q I N			ATGGAGTACTCACAGTCGCATGAAGTATCAGCTGATGAGGTGGAGGAGTTGATGGAGAAGAGAAGTTACAATATATTTCCATGCCACTTCCTTGAAGAAGCCGTCCGGGCTTTTTTCAAGTGTTTGGGCATTGAGACTAAATCTCAGGAGGTGAGAGACACTGATGAAATAAACCCCGAGAAAATTACTCCTCCAATCTCAGAACAGCTACTTGATGGTGCAGTTCCATCACTTCTGATGACATACAGTGATCCTCCATCTTCATCAGCTACAGAAACTGCAGTTAgtctctctctctctctctctctctttctctataacacatatattgtagacatgcattgtgggtttttgttttcgtttattttatttgatgaattaacttcggagcggaatttg…	.	603		M3PROPEP4	M E Y S Q S H E V S A D E V E E L M E K R S Y N I F P C H F L E E A V R A F F K C L G I E T K S Q E V R D T D E I N P E K I T P P I S E Q L L D G A V P S L L M T Y S D P P S S S A T E T A V E E A A A V T R I K V S T R E R P G L S T G E G G K T N	.	M3Pep4	E E A A A V T R I K V S T R E R P G L S T G E G G K T N
Mespilus germanica		CAGCGCGGAATCGTATGTGCGGAAAACCCACCTTTAAGCACAGGGAGTGGTGGTCAAATTAATTGA	.	66				.	MegPep3	Q R G I V C A E N P P L S T G S G G Q I N			GACGAAGATGCTGCAATTATAAGGATAAAGGTGAGCGCTCGAGAAAGGCCTGGACTAAGCAGAGGAGGTGGTGGGAAAACTAATTAA	.	87					MegPep4	D E D A A I I R I K V S A R E R P G L S R G G G G K T N
Photinia x fraseri	Red Robin	ATGGAAGAGTACTCATCATCAACATCATCAAAAGAGAAGATATTGGATGTTTACAATAAGAAGCCATGCCGCAATTTCCTTGAAGAAACAGTGAGGGCACTTTTCAAGTGTTTGGGTGTTGAGGCTTCTTCTTCGCCTGCAGAAACCTCGgtgattaatctctctctctctctctctctctctctctctctcttttatatatatataaaatatatatgtgtttttatgtaatactgtcgtCAGCGTGGAATCGTATGTGCGGAAAACCCACCTATAAGCACAGGGAGTGGTGGTCAAATTAATTGA	.	306		PhfPROPEP3	M E E Y S S S T S S K E K I L D V Y N K K P C R N F L E E T V R A L F K C L G V E A S S S P A E T S Q R G I V C A E N P P I S T G S G G Q I N	.	PhfPep3	Q R G I V C A E N P P I S T G S G G Q I N			GACGAAGCTGCTGCAATTACAAGGATAAAGGTGAGCGCTCGAGAAAGACCTGGACTAAGCACAGGGGAAGGTGGGAAAACTAATTGAT	.	88				.	PhfPep4	D E A A A I T R I K V S A R E R P G L S T G E G G K T N
Pyrus calleryana	Chanticleer	ATGGAAGAGTCATCAACAACATCGAAAGAGAAGATATTGGATGTTTACAATAAGAAGCCATGCCGCAATTTCTTTGAAGAAGCAGTGAGGGCAATTTTCAGGTGTTTGGGTGTTGAGGCTTCTTCTTCACCTGCAGAAACCTCGgtgatttatctctctctctctctctctctcatatacacacacacacacacacacacatatatatatatatataatatgtgtgcattttggtaatactctcatgttgtatatttgcatgCAGCGCGGAATCGTATGTACGGAAGACCCACCTTTAAGCACAGGGAGTGGTGGTCAAATTAATTGA	.	328		PycaPROPEP3	M E E S S T T S K E K I L D V Y N K K P C R N F F E E A V R A I F R C L G V E A S S S P A E T S Q R G I V C T E D P P L S T G S G G Q I N	.	PycaPep3	Q R G I V C T E D P P L S T G S G G Q I N			GACGAAGCTGCTGCAATTACAAGGATAAAGGTGAGCGCTCGAGAAAGACCTGGACTAAGCACAGGGAAAGGTGGGAAAACTAATTGAT	.	88				.	PycaPep4	D E A A A I T R I K V S A R E R P G L S T G K G G K T N
Pyracantha coccinea	Piramidal	ATGGAAGAGTACTCATCATCAACAACATCAAAAGAGAAGATATTGGATGTTTACAATAAGAAGCCATGCCGCAATTTCTTTGAAGAAGCAGTGAGGGCACTTTTCAAGTGTTTGGGTGTTGAGGCTTCTTCTTCACCTGCAGAAACCTCGgtgattaatctctctctctctctctctctctctctctcatatatatatatatatgtgtgtatacatatatatatatatatatatatatataatacatataatatatatgtgcattttggtaatactctcatgttgtatatttggatgCAGCGCGGAATCGTATGTGCGGAAAACCCACCTATAAGCACAGGGAGTGGTGGTCAAATTAATTGA	.	363		PccPROPEP3	M E E Y S S S T T S K E K I L D V Y N K K P C R N F F E E A V R A L F K C L G V E A S S S P A E T S Q R G I V C A E N P P I S T G S G G Q I N	.	PccPep3	Q R G I V C A E N P P I S T G S G G Q I N			ATGGAGTACTCACAGTCACATAAAATATCAGCTGATGATGAGGAGGAGTTGATGGAGAAGAGAAGTTACTATATATTTCCATGCCACTTCCTTGAAGAAGCCGTCCGGGCTTTTTTCAAGTGTTTGGGCATTGAGACTAAATCTCAGGAGGACAAAGACACTGATGAAATAAACCCCGAGAAAATTACTCCTCCAACCTCAGAACAGCTACTTGATTGTGCAGTTCCATCACGTCTGATGACATACGGTGATCCTCCATCTTCATCAGCTACAGAAACTGCAgttagtctctctctctctctctctctctctctctctctataacacatattgtagacatgcattgagggtttttgttttttaatgtgcagGCCGAAGCTGCTGCAATTACAAGGATAA…	.	459		PccPROPEP4	M E K R S Y Y I F P C H F L E E A V R A F F K C L G I E T K S Q E D K D T D E I N P E K I T P P T S E Q L L D C A V P S R L M T Y G D P P S S S A T E T A A E A A A I T R I K V S A R E R P G L S T G E G G K T N	.	PccPep4	A E A A A I T R I K V S A R E R P G L S T G E G G K T N
Sorbus domestica		ATGGAAGAGTACTCATCATCAACAACATCAAAAGAGAAGATATTAAATGTTTACAATAAGAAGCCATGCCGCAATTTCTTTGAAGAAGCAGTGAGGGCACTTTTCAAGTGTTTGGGTTTTGAGGCTTCTTCACCTGCAGAAACCTCGgtgattaatctctccctctctctctcatacatatatacacacacacacacacacacacacacttttttggtaatactctcattttgtatatttgcatgtAGCGCGGAATCGTATGTGCGGAAAACCCACCTATAAGCACAGGGAGTGGTGGTCAAATTAATTGAT	.	312		SdoPROPEP3	M E E Y S S S T T S K E K I L N V Y N K K P C R N F F E E A V R A L F K C L G F E A S S P A E T S R G I V C A E N P P I S T G S G G Q I N	.	SdoPep3	- R G I V C A E N P P I S T G S G G Q I N			GACGAAGCTGCTGCAATTACAAGGATAAAGGTGAGCGCTCGAGAAAGACCTGGACTAAGCACAGGGGAAGGTGGGAAAACTAATTGAT	.	88				.	SdoPep4	D E A A A I T R I K V S A R E R P G L S T G E G G K T N
* Sequence published at GenBank
Numbers in italic letters indicate the lengh of the DNA sequence encoding the mature Pep
