# Supplementary material for: Diversity of plant defense elicitor peptides within the Rosaceae
Source: BMC Genet. 2018 Jan 23;19:11. doi: 10.1186/s12863-017-0593-4 (PMC5782389; doi:10.1186/s12863-017-0593-4)
Supplement: Supplementary file 4 — Primers used in this work, with their use and optimal reaction conditions. (XLSX 13 kb) [file 12863_2017_593_MOESM4_ESM.xlsx]

## Sheet: Additional file 6
	Additional file 4. Primers and PCR conditions used in this work
	TARGET GENE		USE		PRIMER NAME	PRIMER SEQUENCE (5'- 3')	ANNEALING Ta (ºC)	REFERENCES
	PROPEP1		All varieties*		PROPEP1_for	AGAGCAGAAGCATTTAAGAGGGT	59	[26]
					PROPEP1_rev	CCACAACCACACAGTCCAGT
			Prunus avium'cor colom', Prunus avium 'Napoleó'		PROPEP1_for	AGAGCAGAAGCATTTAAGAGGGT	59	this work
					PROPEP1_rev2	TTAATTGATCTGCCCACCTCCC
	PROPEP2		All varieties*		PROPEP2_for	CTGAGCGCCTATAATTGTGGT	58	[26]
					PROPEP2_rev	GGAGATCGGCACATAAAGCA
			Prunus serrulata cv. , Prunus incisa		PROPEP2_for	CTGAGCGCCTATAATTGTGGT	50	this work
					PROPEP2_rev	GGAGATCGGCACATAAAGCA
	PROPEP3		All varieties*		PROPEP3_for	GAAGTCCGCGACTACCTCTT	57	this work
					PROPEP3_rev	TAAATTTGGTGACATGACTCGC
			Amelanchier lamarkii, Aronia arbutifolia 'brilliant', Crategus levigata 'Paul's scarlet', Malus x coccinella, Malus domestica 'pink lady', Malus domestica 'rosy glow', Malus x everest, Malus hupensis 'cardinal', Pyracantha coccinea 'piramida', Pyrus calleryana 'Chanticleer'		PROPEP3_for2	TTGTTCTGCTTGTACTAGTTGGTT	57
					PROPEP3_rev2	ATGGACTAGTTCTCTTCACTGTTGT
	PROPEP4		All varieties*		PROPEP4_for	CTATCAGAATTGAAAC/TGAACAGAGT	57	this work
					PROPEP4_rev	ACCCAAAGATCTGCCCACTG
			Crataegus levigata 'Paul's Scarlet', Pyracantha coccinea 'Pyramidal'		PROPEP4_for	CTATCAGAATTGAAAC/TGAACAGAGT	51
					PROPEP4_rev	ACCCAAAGATCTGCCCACTG
			Aronia arbutifolia 'Brilliant', Chaenomeles speciosa 'Pink Lady', Cotoneaster dammeri 'Skogholm Lady', Cydonia oblonga, Malus domestica 'Pink Lady', Malus domestica 'Rosy Glow,' Malus hupensis 'Cardinal'		PROPEP4_for2	GCCACTAACACAATGCATAAGA	57
					PROPEP4_rev2	TCGAACAACACAATCAC/TACAAT
			Pyrus communis 'Nan'		PROPEP4_for2	GCCACTAACACAATGCATAAGA	50
					PROPEP4_rev2	TCGAACAACACAATCAC/TACAAT
			Amelanchier lamarkii, Malus domestica 'Rome Beauty', Malus domestica 'Starking', Mespilus germanica, Photonia x fraseri 'Red Robin', Pyrus calleryana 'Chanticleer', Pyrus communis 'Blanquilla,' Pyrus communis 'Ercolini', Pyrus communis 'Sant Joan', Amelanchier lamarkii		PROPEP4_for3	GTGATCCTCCATCTTCATCAGC	56
					PROPEP4_rev3	CACTGAAGATGGAGGGTGTA
	PROPEP5		P. persica 'Big Top', P. dulcis 'Guara', P. domestica 'Reina Claudia Dorada', P. avium 'Sweet Heart', P. armeniaca 'Bulida', P. serrulata 'Kanzan', Malus domestica 'Pink Lady', Pyrus communics 'Castell', Cotoneaster dammeri 'Skogholm Lady', Crataegus levigata 'Paul's Scarlet'		PROPEP5_for	CGACACCCTTTGTTGCACAG	60	this work
					PROPEP5_rev	TCGACCTTGCAGTACCTGTGG
	* Primers used to PCR-amplify PROPEP sequences from all Amygdaloideae or Pyreae varieties, except for those specified below. In addition, 4 Pyreae and 6 Amygdaleae species (specified under PROPEP5) were tested with all reported primer pairs and conditions.
